# Supplementary material for: Pharmacokinetics of oral and subcutaneous meloxicam: Effect on indicators of pain and inflammation after knife castration in weaned beef calves
Source: PLoS One. 2019 May 24;14(5):e0217518. doi: 10.1371/journal.pone.0217518 (PMC6534336; doi:10.1371/journal.pone.0217518)
Supplement: S1 Dataset — (XLSX) [file pone.0217518.s001.xlsx]

## Sheet: Headings
SQ	square root + 1 transformation
LN	Natural log transformation
cov	Covariate
Hapto	Haptoglobin
Hapto cov	Hapto covariate (average of values of d-1 and d-2)
SAA	Serum Amyloid-A
Cortisol	Cortisol
Hair cort	Hair cortisol
Sub-P	Substance P
Temperature	Rectal temperature
Weight	Weight
Scrotal Circ	Scrotal circumference
Von Frey	Von frey Aesthsiometer (pressure measured in grams)
SL	Stride length
Infrared	Infrared thermography
RBC	Red blood cells
WBC	White blood cells
Standing	Standing (duration)
Walking	Walking (duration)
Lying Lateral	Lateral lying (duration)
Lying Ventral	Lying ventral (duration)
Total lying	Total lying (duration)
Eating	Eating (duration)
Tail Flicking	Tail flicking (frequency)
Foot Stamping	Foot stamping (frequency)
Head Turning	Head turning (frequency)
Lesion Licking	Lesion licking (frequency)
VAS	Visual analog scale
Leg movement	Leg movement (frequency)
Head movement	Head movement (distance)
AcTotal area ± 1sd	Accelerometer Area ± 1sd
Ac Total area ± 2 sd	Accelerometer Area ± 2 sd
Ac Total area ± 3 sd	Accelerometer Area ± 3 sd
St Total area ± 1sd	Strain Gauge Area ± 1sd
St Total area ± 2 sd	Strain Gauge Area ± 2 sd
St Total area ± 3 sd	Strain Gauge Area ± 3 sd
Ac ± 1SD	Accelerometer Peaks ± 1SD
Ac ± 2SD	Accelerometer Peaks ± 2SD
Ac ±3SD	Accelerometer Peaks ± 3SD
St ± 1SD	Strain Gauge Peaks ± 1SD
St ± 2SD	Strain Gauge Peaks ± 1SD
St ±3SD	Strain Gauge Peaks ± 1SD

## Sheet: Meloxicam Pharmacokinetics
Animal ID	Treatment	λz	λz-HL	Tmax	Cmax	CL/F	AUC0-24h	AUC0-last	AUC0-∞	AUC extrapolated	AUMC 0-∞	MRT0-∞	Vz/F
1	2	0.04819	14.38	4	2161	9.581	33941.2	52025.2	52185	0.306	1.0493e+06	20.11	198.8
5	2	0.03868	17.92	2.5	2498	7.796	40229.5	64061.5	64138.8	0.121	1.4114e+06	22.005	201.525
6	2	0.04472	15.5	4	2088	8.26	36103	60235	60533.7	0.493	1.38135e+06	22.819	184.668
7	2	0.0389	17.81	4	1774	7.302	33517.5	68353.5	68472.7	0.174	2.03459e+06	29.713	187.577
10	2	0.059	11.74	4	2208	10.82	34101.5	46209.3	46221.5	0.0774	698492	15.115	183.292
12	2	0.0486	14.26	4	2065	8.71	33643.2	57379.2	57402.7	0.0409	1.35136e+06	23.54	179.254
14	2	0.0379	18.28	4	2084	8.739	34628.5	57128.5	57216.6	0.154	1.3511e+06	23.61	230.419
16	2	0.0401	17.28	4	2782	6.614	45853	75517	75601.7	0.112	1.75679e+06	23.237	164.889
18	2	0.044	15.74	4	2873	6.662	48893.7	74741.8	75053.5	0.415	1.48423e+06	19.775	151.312
20	2	0.0465	14.9	4	2771	7.447	44798	67118.2	67143.2	0.0372	1.29713e+06	19.318	160.18
23	2	0.0333	20.79	2	2812	5.88	46424.2	84752.2	85035.5	0.333	2.50429e+06	29.449	176.438
2	1	0.0463	14.96	24	2355	10.7403	32473.5	93037.5	93106.5	0.074	3.19734e+06	34.34	231.84
3	1	0.0444	15.59	24	2697	8.996	34960.5	111040	111154	0.102	4.07682e+06	36.678	202.37
4	1	0.0544	12.73	24	1469	18.968	20844	52572	52719.6	0.279	1.60449e+06	30.43	348.406
8	1	0.0515	13.44	24	1894	14.312	28851.5	69615.5	69867.4	0.365	2.09868e+06	30.03	277.562
9	1	0.05167	13.42	24	1832	13.445	31091.5	74351.5	74374.8	0.0313	2.27809e+06	30.62	260.283
11	1	0.04066	17.046	24	3098	8.07137	42044.2	123680	123895	0.173	4.52752e+06	36.54	198.497
13	1	0.03349	20.695	24	2341	9.203	34950.8	108103	108655	0.508	4.34667e+06	40.004	274.793
15	1	0.03913	17.7116	24	2328	9.8559	36510.8	101251	101461	0.207	3.5972e+06	35.45	251.843
17	1	0.04169	16.622	24	2355	10.136	34597.2	98509.2	98655.5	0.148	3.52935e+06	35.77	243.085
19	1	0.04109	16.877	24	2555	8.548	38170.8	116795	116984	0.161	4.24935e+06	36.32	208.012
21	1	0.04617	15.01	24	2632	9.8604	37320.2	101340	101415	0.0739	3.39109e+06	33.43	213.531
22	1	0.05274	13.1408	24	2350	11.1565	38526.2	89610.2	89633.3	0.0256	2.63955e+06	29.44	211.508

## Sheet: Repeated measures
Animal	Time	Treatment	Pen	Hapto	Hapto cov	SAA	SAA cov	Cortisol	Cortisol cov	Hair cort.	Hair Cort. cov	Sub-P	Sub P cov	Temperature	Temp cov	Weight	Weight cov	Scrotal Circ.	Scrotal Circ. cov	Von Frey	Von Frey Cov	Stride length	Stride length cov	Scrotal temperature	Scrotal temperature cov	RBC	RBCcov	WBC	WBCcov	Standing	SQ	Walking	SQ	Total lying	SQ	Eating	SQ	Tail Flicking	SQ	Foot Stamping	SQ	Head Turning	SQ	Lesion Licking	SQ
1	0	2	1	0.16	0.17	83.4137	72.4561	5.69736	1.08644	.	.	64.2559	75.7137	102.2	101.75	290	195.875	24	23	696.3	820.725	52.13	55.365	34.2	31.55	7.78	8325	12.7	14.7	127.732	11.346	17.9012	4.34755	35.3479	6.02892	44.8648	6.77236	1742.01	41.7493	20.1388	4.5977	8.95059	3.15445	2.23765	1.79935
2	0	1	1	0.16	0.16	16.3423	23.1402	1.37784	1.27693	.	.	75.9609	78.3595	102.8	100.7	260	180.35	24.5	21	617.85	793.175	40.912	63.735	34.5	32.75	8.46	9015	9	8.9	155.745	12.5198	23.3277	4.93231	1.92705	1.71086	18.3708	4.40123	3220.48	56.758	5.67585	2.58377	0	1	1.13517	1.46122
3	0	1	1	0.16	0.17	85.6933	63.7704	2.26583	2.62656	.	.	59.7538	65.1011	102.2	103.05	349	226.025	27	25.5	672.85	795.5	54.439	66.238	33.1	31.85	9.6	9835	8.6	9.25	103.465	10.2208	11.7519	3.57098	65.6442	8.16359	18.2769	4.39055	1914.92	43.7713	9.34615	3.21654	0	1	0	1
4	0	1	1	0.18	0.21	66.1366	96.1565	1.84372	2.26956	.	.	63.2482	84.7573	102.2	103.15	362	232.575	25	25	784.45	768.4	43.881	59.303	33.9	33.35	8.48	8.46	9.4	9.3	126.358	11.2853	13.7298	3.83794	40.8954	6.47267	51.0036	7.21136	3606.72	60.0643	4.03324	2.24349	0	1	4.03324	2.24349
5	0	2	1	0.16	0.17	27.5391	50.8975	2.14482	2.56245	.	.	64.9029	58.6886	102.2	102.5	353	227.75	26	26	726.25	816.05	52.789	57.7545	33.2	32.15	8.52	7995	9.4	9.3	109.218	10.4985	14.898	3.98722	56.8673	7.60706	12.398	3.66032	2546.94	50.4771	8.16327	3.02709	2.04082	1.74379	0	1
6	0	2	1	0.22	0.17	21.1221	12.6536	0.817976	2.95693	.	.	66.6638	86.6184	102.8	103.25	347	225.125	27	26	566.75	773.675	52.789	55.4485	33.5	32.35	10.18	9.94	14.2	14.55	163.924	12.8423	15.3936	4.0489	1.68222	1.63775	25.6618	5.16351	3130.85	55.9629	19.9417	4.57621	2.09913	1.76043	2.09913	1.76043
7	0	2	2	0.16	0.16	16.2134	40.0875	3.08446	0.879217	.	.	87.1505	83.4179	102.5	102.35	307	204.675	23	21.5	678.35	729.65	47.26	56.101	34.9	31.2	8.01	7.95	10.1	9.1	49.3354	7.09474	6.90695	2.81193	124.858	11.2186	36.1619	6.09606	531.783	23.0821	1.03864	1.42781	0	1	0	1
8	0	1	2	0.14	0.15	30.5996	72.3063	1.10542	0.962067	.	.	82.9531	70.7985	103	103.5	310	206.75	24.5	22.5	652.25	700.35	59.638	51.647	34.3	33.05	8.83	8765	11.2	9.4	64.5634	8.09712	11.5931	3.54868	106.2	10.3537	28.0621	5.39093	202.538	14.2667	0	1	0	1	1.02292	1.42229
9	0	1	2	0.25	0.22	87.9554	59.3236	2.88696	0.94787	.	.	62.6592	72.3667	102.9	103.1	324	213.55	22.5	22	349.5	783.65	35.579	50.3055	34.6	33.65	6.78	6875	7.8	7.8	63.9855	8.06136	5.0464	2.45894	111.95	10.6278	33.672	5.88829	59.0798	7.75112	0	1	0	1	0	1
10	0	2	2	0.17	0.17	105.268	137.713	1.6228	1.01038	.	.	78.1744	80.1949	102	103.2	331	217.1	25.5	24	470.5	823.775	48.117	58.671	34.6	33.05	8.18	8.5	9.9	9.95	79.8075	8.9893	8.95888	3.15577	92.2161	9.65485	34.9431	5.99526	254.068	15.9709	1.04987	1.43174	1.04987	1.43174	1.04987	1.43174
11	0	1	2	0.21	0.21	81.0946	131.806	1.1911	0.768187	.	.	91.2882	84.5956	103.2	102.95	342	222.475	27	25.5	355.9	707.275	49.133	54.6885	33.9	31.75	9.95	10.43	10.9	12.85	111.514	10.6072	12.3864	3.65874	57.0819	7.62115	50.954	7.20791	78.0018	8.8883	0	1	2.16672	1.77953	1.08336	1.44338
12	0	2	2	0.18	0.17	28.2428	47.2844	.	0.911089	.	.	78.1385	85.1421	102.5	101.65	345	223.325	24.5	22	503.3	729.65	40.662	55.1785	33.7	32.7	.	9165	.	7.2	128.509	11.3802	10.6037	3.40642	40.8518	6.46929	33.6897	5.88979	63.201	8.01255	0	1	6.3201	2.70557	1.05335	1.43295
13	0	1	3	0.15	0.16	30.874	48.2743	1.05214	0.741438	.	.	86.1211	114.986	102.8	103.85	325	214.425	22.5	21	683.4	742.575	49.472	64.604	35.4	34.25	8.75	9115	8.6	8.55	.	.	.	.	.	.	.	.	.	.	.	.	.	.	.	.
14	0	2	3	0.16	0.16	54.1846	45.3175	1.54752	.	.	.	68.4037	104.491	102.8	103.95	348	225.975	25	26	689.8	663.45	49.133	50.8195	34.7	31.85	9.67	9765	12.2	12.85	.	.	.	.	.	.	.	.	.	.	.	.	.	.	.	.
15	0	1	3	0.17	0.15	80.4875	64.752	1.18259	2.49045	.	.	56.73	87.705	103	103.9	332	217.95	24	25	715.45	652.35	58.621	60.8705	35.1	33.6	9.44	9.79	13.9	13.3	.	.	.	.	.	.	.	.	.	.	.	.	.	.	.	.
16	0	2	3	0.17	0.17	55.7971	28.7225	1.51952	1.01017	.	.	127.699	120	102.6	103.4	308	205.7	24	23	839.65	604.325	58.621	57.987	35.9	34.05	8.81	9.16	8.8	10.3	.	.	.	.	.	.	.	.	.	.	.	.	.	.	.	.
17	0	1	3	0.11	0.11	38.1357	41.4825	.	.	.	.	79.7052	106.175	103.8	102.95	328	215.475	24	23	775.45	691.4	52.522	50.6525	35.4	33.25	9.25	9535	10.1	10.7	.	.	.	.	.	.	.	.	.	.	.	.	.	.	.	.
18	0	2	3	0.11	0.11	95.6179	59.1538	9.52929	4.30817	.	.	91.6834	100.677	101.6	103.8	316	209.9	23	24	662.75	635.325	66.754	61.9395	35.7	34.8	9.69	9805	11.4	12.95	.	.	.	.	.	.	.	.	.	.	.	.	.	.	.	.
19	0	1	4	0.11	0.11	17.5708	20.6304	1.08171	2.81162	.	.	118.33	126.095	101.7	104	335	219.5	25	25	884.25	699.2	57.266	64.1265	33.8	32.75	10.2	10.67	9.4	10.5	.	.	.	.	.	.	.	.	.	.	.	.	.	.	.	.
20	0	2	4	0.12	0.11	106.711	73.8292	.	2.28723	.	.	104.46	127.845	103.3	103.45	334	218.725	25	24	868.45	645.625	55.91	56.92	33.7	34.75	8.42	8625	11	11.35	.	.	.	.	.	.	.	.	.	.	.	.	.	.	.	.
21	0	1	4	0.11	0.11	68.1843	98.3264	3.94777	1.8717	.	.	122.919	99.2038	102.3	103.55	325	214.275	26	25.5	813.9	620.775	50.828	62.461	34.5	35.35	9.64	9235	9	8.6	.	.	.	.	.	.	.	.	.	.	.	.	.	.	.	.
22	0	1	4	0.27	1.08	74.1421	98.35	.	1.72397	.	.	85.4134	108.898	102.2	103.6	325	214.3	23.5	23	842.45	690.225	57.605	50.539	36.8	35.7	7.75	8095	9	9.65	.	.	.	.	.	.	.	.	.	.	.	.	.	.	.	.
23	0	2	4	0.14	0.13	128.801	51.2358	1.07554	1.01001	.	.	62.6879	67.7895	103.2	103.4	313	208.2	27	25.5	845.5	661.175	42.695	65.312	34.1	33.4	8	8085	8.4	9.6	.	.	.	.	.	.	.	.	.	.	.	.	.	.	.	.
1	0.03	2	1	.	.	.	.	3.32822	1.08644	.	.	.	75.7137	.	.	.	.	.	.	370.15	820.725	56.44	55.365	32.2	31.55	7.92	8325	12	14.7	.	.	.	.	.	.	.	.	.	.	.	.	.	.	.	.
2	0.03	1	1	.	.	.	.	9.08206	1.27693	.	.	71.4484	78.3595	.	.	.	.	.	.	315.75	793.175	44.2	63.735	34.8	32.75	8.48	9015	8.9	8.9	.	.	.	.	.	.	.	.	.	.	.	.	.	.	.	.
3	0.03	1	1	.	.	.	.	4.46199	2.62656	.	.	66.0856	65.1011	.	.	.	.	.	.	228.9	795.5	58.82	66.238	33.3	31.85	9.94	9835	8.6	9.25	.	.	.	.	.	.	.	.	.	.	.	.	.	.	.	.
4	0.03	1	1	.	.	.	.	3.98921	2.26956	.	.	60.2636	84.7573	.	.	.	.	.	.	377.25	768.4	53.04	59.303	34.3	33.35	8.01	8.46	9.1	9.3	.	.	.	.	.	.	.	.	.	.	.	.	.	.	.	.
5	0.03	2	1	.	.	.	.	2.94123	2.56245	.	.	57.2946	58.6886	.	.	.	.	.	.	172.6	816.05	62.56	57.7545	34.8	32.15	8.35	7995	9.3	9.3	.	.	.	.	.	.	.	.	.	.	.	.	.	.	.	.
6	0.03	2	1	.	.	.	.	6.52927	2.95693	.	.	95.4317	86.6184	.	.	.	.	.	.	202.4	773.675	53.04	55.4485	34.4	32.35	10.07	9.94	14.1	14.55	.	.	.	.	.	.	.	.	.	.	.	.	.	.	.	.
7	0.03	2	2	.	.	.	.	9.46658	0.879217	.	.	59.436	83.4179	.	.	.	.	.	.	220	729.65	47.26	56.101	34.9	31.2	7.37	7.95	8.7	9.1	.	.	.	.	.	.	.	.	.	.	.	.	.	.	.	.
8	0.03	1	2	.	.	.	.	12.2838	0.962067	.	.	83.3948	70.7985	.	.	.	.	.	.	378.7	700.35	59.16	51.647	35.7	33.05	8.88	8765	10	9.4	.	.	.	.	.	.	.	.	.	.	.	.	.	.	.	.
9	0.03	1	2	.	.	.	.	15.0362	0.94787	.	.	74.2304	72.3667	.	.	.	.	.	.	203.6	783.65	50.32	50.3055	36.6	33.65	6.48	6875	7.4	7.8	.	.	.	.	.	.	.	.	.	.	.	.	.	.	.	.
10	0.03	2	2	.	.	.	.	7.73318	1.01038	.	.	86.8065	80.1949	.	.	.	.	.	.	335.15	823.775	54.4	58.671	32.9	33.05	8.37	8.5	9.8	9.95	.	.	.	.	.	.	.	.	.	.	.	.	.	.	.	.
11	0.03	1	2	.	.	.	.	2.15744	0.768187	.	.	86.2721	84.5956	.	.	.	.	.	.	116.1	707.275	52.7	54.6885	35.5	31.75	9.45	10.43	11.5	12.85	.	.	.	.	.	.	.	.	.	.	.	.	.	.	.	.
12	0.03	2	2	.	.	.	.	1.87165	0.911089	.	.	81.4835	85.1421	.	.	.	.	.	.	63.15	729.65	46.58	55.1785	36.2	32.7	9.54	9165	7.4	7.2	.	.	.	.	.	.	.	.	.	.	.	.	.	.	.	.
13	0.03	1	3	.	.	.	.	8.5875	0.741438	.	.	98.91	114.986	.	.	.	.	.	.	394.95	742.575	58.48	64.604	36.4	34.25	8.24	9115	7.3	8.55	.	.	.	.	.	.	.	.	.	.	.	.	.	.	.	.
14	0.03	2	3	.	.	.	.	2.64479	.	.	.	112.135	104.491	.	.	.	.	.	.	266.6	663.45	51.34	50.8195	33.9	31.85	9.25	9765	11.5	12.85	.	.	.	.	.	.	.	.	.	.	.	.	.	.	.	.
15	0.03	1	3	.	.	.	.	5.69637	2.49045	.	.	97.9167	87.705	.	.	.	.	.	.	410.7	652.35	53.04	60.8705	35.3	33.6	8.55	9.79	12.4	13.3	.	.	.	.	.	.	.	.	.	.	.	.	.	.	.	.
16	0.03	2	3	.	.	.	.	6.4823	1.01017	.	.	86.1165	120	.	.	.	.	.	.	431.6	604.325	56.1	57.987	35.8	34.05	8.86	9.16	8.1	10.3	.	.	.	.	.	.	.	.	.	.	.	.	.	.	.	.
17	0.03	1	3	.	.	.	.	3.42609	.	.	.	109.489	106.175	.	.	.	.	.	.	296.85	691.4	51.68	50.6525	35.2	33.25	9.24	9535	9.9	10.7	.	.	.	.	.	.	.	.	.	.	.	.	.	.	.	.
18	0.03	2	3	.	.	.	.	28.2112	4.30817	.	.	108.811	100.677	.	.	.	.	.	.	313	635.325	.	61.9395	35.3	34.8	9.72	9805	11.3	12.95	.	.	.	.	.	.	.	.	.	.	.	.	.	.	.	.
19	0.03	1	4	.	.	.	.	7.33087	2.81162	.	.	102.102	126.095	.	.	.	.	.	.	422.05	699.2	58.338	64.1265	34.5	32.75	9.83	10.67	9.2	10.5	.	.	.	.	.	.	.	.	.	.	.	.	.	.	.	.
20	0.03	2	4	.	.	.	.	7.67253	2.28723	.	.	124.52	127.845	.	.	.	.	.	.	219.1	645.625	54.585	56.92	35.1	34.75	7.9	8625	10.9	11.35	.	.	.	.	.	.	.	.	.	.	.	.	.	.	.	.
21	0.03	1	4	.	.	.	.	10.6195	1.8717	.	.	114.317	99.2038	.	.	.	.	.	.	576.4	620.775	60.385	62.461	33.2	35.35	9.28	9235	8.9	8.6	.	.	.	.	.	.	.	.	.	.	.	.	.	.	.	.
22	0.03	1	4	.	.	.	.	.	1.72397	.	.	68.2003	108.898	.	.	.	.	.	.	628	690.225	59.02	50.539	36.9	35.7	7.81	8095	9.1	9.65	.	.	.	.	.	.	.	.	.	.	.	.	.	.	.	.
23	0.03	2	4	.	.	.	.	3.01611	1.01001	.	.	67.2641	67.7895	.	.	.	.	.	.	688.05	661.175	68.572	65.312	34.8	33.4	7.76	8085	8.6	9.6	.	.	.	.	.	.	.	.	.	.	.	.	.	.	.	.
1	0.06	2	1	.	.	.	.	4.58444	1.08644	.	.	71.3662	75.7137	.	.	.	.	.	.	521.65	820.725	50.491	55.365	32.8	31.55	8.24	8325	13	14.7	.	.	.	.	.	.	.	.	.	.	.	.	.	.	.	.
2	0.06	1	1	.	.	.	.	5.20551	1.27693	.	.	64.5986	78.3595	.	.	.	.	.	.	215.9	793.175	56.208	63.735	33	32.75	8.82	9015	9.7	8.9	.	.	.	.	.	.	.	.	.	.	.	.	.	.	.	.
3	0.06	1	1	.	.	.	.	6.17586	2.62656	.	.	71.2488	65.1011	.	.	.	.	.	.	195.7	795.5	55.872	66.238	33.2	31.85	9.82	9835	9.1	9.25	.	.	.	.	.	.	.	.	.	.	.	.	.	.	.	.
4	0.06	1	1	.	.	.	.	4.26836	2.26956	.	.	57.9486	84.7573	.	.	.	.	.	.	168.25	768.4	48.131	59.303	34.8	33.35	7.76	8.46	8.7	9.3	.	.	.	.	.	.	.	.	.	.	.	.	.	.	.	.
5	0.06	2	1	.	.	.	.	6.2515	2.56245	.	.	46.1661	58.6886	.	.	.	.	.	.	111.8	816.05	63.95	57.7545	32.5	32.15	8.56	7995	9.1	9.3	.	.	.	.	.	.	.	.	.	.	.	.	.	.	.	.
6	0.06	2	1	.	.	.	.	8.1578	2.95693	.	.	71.768	86.6184	.	.	.	.	.	.	159.5	773.675	49.14	55.4485	33.5	32.35	10.03	9.94	13	14.55	.	.	.	.	.	.	.	.	.	.	.	.	.	.	.	.
7	0.06	2	2	.	.	.	.	7.3837	0.879217	.	.	53.3478	83.4179	.	.	.	.	.	.	134.25	729.65	67.208	56.101	34.5	31.2	6.96	7.95	8.7	9.1	.	.	.	.	.	.	.	.	.	.	.	.	.	.	.	.
8	0.06	1	2	.	.	.	.	10.5242	0.962067	.	.	94.1429	70.7985	.	.	.	.	.	.	.	700.35	60.726	51.647	33.4	33.05	8.91	8765	10.8	9.4	.	.	.	.	.	.	.	.	.	.	.	.	.	.	.	.
9	0.06	1	2	.	.	.	.	6.30466	0.94787	.	.	76.407	72.3667	.	.	.	.	.	.	.	783.65	55.609	50.3055	34.5	33.65	6.66	6875	7.7	7.8	.	.	.	.	.	.	.	.	.	.	.	.	.	.	.	.
10	0.06	2	2	.	.	.	.	7.09897	1.01038	.	.	68.5223	80.1949	.	.	.	.	.	.	.	823.775	62.09	58.671	36.2	33.05	8.28	8.5	9.6	9.95	.	.	.	.	.	.	.	.	.	.	.	.	.	.	.	.
11	0.06	1	2	.	.	.	.	2.8837	0.768187	.	.	81.9565	84.5956	.	.	.	.	.	.	157.3	707.275	49.809	54.6885	34.5	31.75	9.66	10.43	11.6	12.85	.	.	.	.	.	.	.	.	.	.	.	.	.	.	.	.
12	0.06	2	2	.	.	.	.	4.03946	0.911089	.	.	97.6554	85.1421	.	.	.	.	.	.	163.75	729.65	58.338	55.1785	34.6	32.7	9.42	9165	7.5	7.2	.	.	.	.	.	.	.	.	.	.	.	.	.	.	.	.
13	0.06	1	3	.	.	.	.	7.10332	0.741438	.	.	95.0801	114.986	.	.	.	.	.	.	484.35	742.575	53.562	64.604	34.8	34.25	8.87	9115	9.7	8.55	.	.	.	.	.	.	.	.	.	.	.	.	.	.	.	.
14	0.06	2	3	.	.	.	.	5.11126	.	.	.	64.4965	104.491	.	.	.	.	.	.	181.85	663.45	50.832	50.8195	33.5	31.85	9.53	9765	13.1	12.85	.	.	.	.	.	.	.	.	.	.	.	.	.	.	.	.
15	0.06	1	3	.	.	.	.	5.33876	2.49045	.	.	61.7357	87.705	.	.	.	.	.	.	224.8	652.35	74.372	60.8705	33.8	33.6	8.99	9.79	14	13.3	.	.	.	.	.	.	.	.	.	.	.	.	.	.	.	.
16	0.06	2	3	.	.	.	.	7.08858	1.01017	.	.	106.816	120	.	.	.	.	.	.	476.15	604.325	59.702	57.987	35.4	34.05	8.84	9.16	8.9	10.3	.	.	.	.	.	.	.	.	.	.	.	.	.	.	.	.
17	0.06	1	3	.	.	.	.	.	.	.	.	93.1148	106.175	.	.	.	.	.	.	230.4	691.4	59.361	50.6525	34.7	33.25	9.41	9535	9.9	10.7	.	.	.	.	.	.	.	.	.	.	.	.	.	.	.	.
18	0.06	2	3	.	.	.	.	17.1827	4.30817	.	.	69.5116	100.677	.	.	.	.	.	.	508.7	635.325	.	61.9395	35.8	34.8	8.86	9805	10.5	12.95	.	.	.	.	.	.	.	.	.	.	.	.	.	.	.	.
19	0.06	1	4	.	.	.	.	10.8398	2.81162	.	.	103.696	126.095	.	.	.	.	.	.	339.6	699.2	60.316	64.1265	34.8	32.75	9.67	10.67	8.9	10.5	.	.	.	.	.	.	.	.	.	.	.	.	.	.	.	.
20	0.06	2	4	.	.	.	.	4.80107	2.28723	.	.	129.771	127.845	.	.	.	.	.	.	401.6	645.625	62.349	56.92	33.7	34.75	8.51	8625	10.9	11.35	.	.	.	.	.	.	.	.	.	.	.	.	.	.	.	.
21	0.06	1	4	.	.	.	.	8.07599	1.8717	.	.	98.8393	99.2038	.	.	.	.	.	.	721.05	620.775	58.96	62.461	32.7	35.35	9.39	9235	9.3	8.6	.	.	.	.	.	.	.	.	.	.	.	.	.	.	.	.
22	0.06	1	4	.	.	.	.	4.79983	1.72397	.	.	56.4209	108.898	.	.	.	.	.	.	595.35	690.225	73.192	50.539	36.3	35.7	7.92	8095	11.1	9.65	.	.	.	.	.	.	.	.	.	.	.	.	.	.	.	.
23	0.06	2	4	.	.	.	.	5.39028	1.01001	.	.	76.1316	67.7895	.	.	.	.	.	.	700.75	661.175	53.2	65.312	33	33.4	8.17	8085	9	9.6	.	.	.	.	.	.	.	.	.	.	.	.	.	.	.	.
1	0.09	2	1	0.17	0.17	81.0569	72.4561	6.01104	1.08644	.	.	65.6747	75.7137	.	.	.	.	.	.	.	.	48.456	55.365	33.9	31.55	7.93	8325	13.5	14.7	.	.	.	.	.	.	.	.	.	.	.	.	.	.	.	.
2	0.09	1	1	0.17	0.16	21.6281	23.1402	2.52656	1.27693	.	.	70.2334	78.3595	.	.	.	.	.	.	.	.	48.456	63.735	33.4	32.75	8.67	9015	11.5	8.9	.	.	.	.	.	.	.	.	.	.	.	.	.	.	.	.
3	0.09	1	1	0.16	0.17	115.669	63.7704	4.43696	2.62656	.	.	55.8094	65.1011	.	.	.	.	.	.	.	.	56.249	66.238	34	31.85	9.46	9835	11.1	9.25	.	.	.	.	.	.	.	.	.	.	.	.	.	.	.	.
4	0.09	1	1	0.17	0.21	76.9292	96.1565	4.76517	2.26956	.	.	86.3193	84.7573	.	.	.	.	.	.	.	.	56.249	59.303	34.7	33.35	7.95	8.46	9.3	9.3	.	.	.	.	.	.	.	.	.	.	.	.	.	.	.	.
5	0.09	2	1	0.16	0.17	42.5143	50.8975	3.04421	2.56245	.	.	65.1651	58.6886	.	.	.	.	.	.	.	.	64.382	57.7545	33.1	32.15	8.54	7995	11.1	9.3	.	.	.	.	.	.	.	.	.	.	.	.	.	.	.	.
6	0.09	2	1	0.19	0.17	22.2024	12.6536	9.47759	2.95693	.	.	60.0375	86.6184	.	.	.	.	.	.	.	.	61.332	55.4485	32.5	32.35	10.02	9.94	17.5	14.55	.	.	.	.	.	.	.	.	.	.	.	.	.	.	.	.
7	0.09	2	2	0.15	0.16	258.074	40.0875	6.25121	0.879217	.	.	63.3395	83.4179	.	.	.	.	.	.	.	.	45.406	56.101	34.7	31.2	7.25	7.95	11.3	9.1	.	.	.	.	.	.	.	.	.	.	.	.	.	.	.	.
8	0.09	1	2	0.15	0.15	62.2037	72.3063	12.088	0.962067	.	.	79.6017	70.7985	.	.	.	.	.	.	.	.	57.944	51.647	35	33.05	8.66	8765	14.1	9.4	.	.	.	.	.	.	.	.	.	.	.	.	.	.	.	.
9	0.09	1	2	0.22	0.22	55.1933	59.3236	5.21628	0.94787	.	.	74.2988	72.3667	.	.	.	.	.	.	.	.	61.332	50.3055	36.3	33.65	6.23	6875	7.6	7.8	.	.	.	.	.	.	.	.	.	.	.	.	.	.	.	.
10	0.09	2	2	0.17	0.17	138.775	137.713	4.96775	1.01038	.	.	70.0686	80.1949	.	.	.	.	.	.	.	.	55.91	58.671	33.7	33.05	7.86	8.5	10.3	9.95	.	.	.	.	.	.	.	.	.	.	.	.	.	.	.	.
11	0.09	1	2	0.16	0.21	87.0993	131.806	3.21775	0.768187	.	.	83.5575	84.5956	.	.	.	.	.	.	.	.	52.183	54.6885	36.5	31.75	9.44	10.43	13	12.85	.	.	.	.	.	.	.	.	.	.	.	.	.	.	.	.
12	0.09	2	2	0.18	0.17	24.6054	47.2844	3.602	0.911089	.	.	81.3106	85.1421	.	.	.	.	.	.	.	.	48.117	55.1785	35.7	32.7	9.38	9165	9.7	7.2	.	.	.	.	.	.	.	.	.	.	.	.	.	.	.	.
13	0.09	1	3	0.15	0.16	29.2913	48.2743	7.30395	0.741438	.	.	89.2998	114.986	.	.	.	.	.	.	.	.	65.737	64.604	34.7	34.25	8.65	9115	10.7	8.55	.	.	.	.	.	.	.	.	.	.	.	.	.	.	.	.
14	0.09	2	3	0.17	0.16	52.2218	45.3175	5.40517	.	.	.	58.9228	104.491	.	.	.	.	.	.	.	.	53.539	50.8195	35.5	31.85	9.42	9765	15.3	12.85	.	.	.	.	.	.	.	.	.	.	.	.	.	.	.	.
15	0.09	1	3	0.16	0.15	60.3836	64.752	6.07216	2.49045	.	.	61.5516	87.705	.	.	.	.	.	.	.	.	60.316	60.8705	35.1	33.6	8.58	9.79	18.8	13.3	.	.	.	.	.	.	.	.	.	.	.	.	.	.	.	.
16	0.09	2	3	0.16	0.17	63.384	28.7225	5.41749	1.01017	.	.	79.5436	120	.	.	.	.	.	.	.	.	59.299	57.987	35.9	34.05	8.43	9.16	9.7	10.3	.	.	.	.	.	.	.	.	.	.	.	.	.	.	.	.
17	0.09	1	3	0.09	0.11	35.0447	41.4825	.	.	.	.	83.9982	106.175	.	.	.	.	.	.	.	.	59.638	50.6525	34.7	33.25	8.92	9535	10.9	10.7	.	.	.	.	.	.	.	.	.	.	.	.	.	.	.	.
18	0.09	2	3	0.11	0.11	76.4123	59.1538	17.9697	4.30817	.	.	63.5241	100.677	.	.	.	.	.	.	.	.	63.365	61.9395	35.6	34.8	8.9	9805	10.7	12.95	.	.	.	.	.	.	.	.	.	.	.	.	.	.	.	.
19	0.09	1	4	0.10	0.11	17.9611	20.6304	5.12064	2.81162	.	.	116.542	126.095	.	.	.	.	.	.	.	.	60.726	64.1265	34.2	32.75	9.79	10.67	12.1	10.5	.	.	.	.	.	.	.	.	.	.	.	.	.	.	.	.
20	0.09	2	4	0.10	0.11	112.093	73.8292	.	2.28723	.	.	74.9322	127.845	.	.	.	.	.	.	.	.	53.903	56.92	33.3	34.75	8.27	8625	14.2	11.35	.	.	.	.	.	.	.	.	.	.	.	.	.	.	.	.
21	0.09	1	4	0.12	0.11	57.6044	98.3264	12.8031	1.8717	.	.	80.677	99.2038	.	.	.	.	.	.	.	.	63.796	62.461	32.7	35.35	9.37	9235	11.1	8.6	.	.	.	.	.	.	.	.	.	.	.	.	.	.	.	.
22	0.09	1	4	0.19	1.08	52.003	98.35	11.0864	1.72397	.	.	79.8326	108.898	.	.	.	.	.	.	.	.	69.937	50.539	35.3	35.7	7.64	8095	14.2	9.65	.	.	.	.	.	.	.	.	.	.	.	.	.	.	.	.
23	0.09	2	4	0.15	0.13	72.6996	51.2358	5.53858	1.01001	.	.	.	67.7895	.	.	.	.	.	.	.	.	49.468	65.312	33.3	33.4	7.76	8085	8.9	9.6	.	.	.	.	.	.	.	.	.	.	.	.	.	.	.	.
1	0.12	2	1	.	.	.	.	2.00198	1.08644	.	.	66.8382	75.7137	.	.	.	.	.	.	.	.	44.691	55.365	32.6	31.55	8.42	8325	14.2	14.7	.	.	.	.	.	.	.	.	.	.	.	.	.	.	.	.
2	0.12	1	1	.	.	.	.	4.30841	1.27693	.	.	64.2744	78.3595	.	.	.	.	.	.	.	.	62.09	63.735	35.7	32.75	8.43	9015	11.1	8.9	.	.	.	.	.	.	.	.	.	.	.	.	.	.	.	.
3	0.12	1	1	.	.	.	.	4.39321	2.62656	.	.	47.9079	65.1011	.	.	.	.	.	.	.	.	61.408	66.238	34.9	31.85	9.39	9835	11.6	9.25	.	.	.	.	.	.	.	.	.	.	.	.	.	.	.	.
4	0.12	1	1	.	.	.	.	2.79777	2.26956	.	.	63.3218	84.7573	.	.	.	.	.	.	.	.	53.562	59.303	35.8	33.35	7.9	8.46	9.2	9.3	.	.	.	.	.	.	.	.	.	.	.	.	.	.	.	.
5	0.12	2	1	.	.	.	.	3.94391	2.56245	.	.	41.5271	58.6886	.	.	.	.	.	.	.	.	61.408	57.7545	34.7	32.15	8.05	7995	11.5	9.3	.	.	.	.	.	.	.	.	.	.	.	.	.	.	.	.
6	0.12	2	1	.	.	.	.	8.78384	2.95693	.	.	79.7366	86.6184	.	.	.	.	.	.	.	.	48.444	55.4485	33.3	32.35	9.9	9.94	20.5	14.55	.	.	.	.	.	.	.	.	.	.	.	.	.	.	.	.
7	0.12	2	2	.	.	.	.	7.09227	0.879217	.	.	76.8635	83.4179	.	.	.	.	.	.	.	.	49.3	56.101	34.3	31.2	7.01	7.95	11.1	9.1	.	.	.	.	.	.	.	.	.	.	.	.	.	.	.	.
8	0.12	1	2	.	.	.	.	9.12985	0.962067	.	.	77.7326	70.7985	.	.	.	.	.	.	.	.	54.74	51.647	35	33.05	8.47	8765	14.2	9.4	.	.	.	.	.	.	.	.	.	.	.	.	.	.	.	.
9	0.12	1	2	.	.	.	.	5.55847	0.94787	.	.	65.8774	72.3667	.	.	.	.	.	.	.	.	57.12	50.3055	36.1	33.65	6.26	6875	7.4	7.8	.	.	.	.	.	.	.	.	.	.	.	.	.	.	.	.
10	0.12	2	2	.	.	.	.	5.15634	1.01038	.	.	61.2857	80.1949	.	.	.	.	.	.	.	.	63.24	58.671	34.5	33.05	7.76	8.5	10.2	9.95	.	.	.	.	.	.	.	.	.	.	.	.	.	.	.	.
11	0.12	1	2	.	.	.	.	4.6953	0.768187	.	.	73.6745	84.5956	.	.	.	.	.	.	.	.	53.04	54.6885	36.8	31.75	9.27	10.43	13.1	12.85	.	.	.	.	.	.	.	.	.	.	.	.	.	.	.	.
12	0.12	2	2	.	.	.	.	4.05263	0.911089	.	.	.	85.1421	.	.	.	.	.	.	.	.	56.78	55.1785	35.1	32.7	9.17	9165	10.4	7.2	.	.	.	.	.	.	.	.	.	.	.	.	.	.	.	.
13	0.12	1	3	.	.	.	.	.	0.741438	.	.	91.5532	114.986	.	.	.	.	.	.	.	.	54.894	64.604	35	34.25	8.27	9115	10.2	8.55	.	.	.	.	.	.	.	.	.	.	.	.	.	.	.	.
14	0.12	2	3	.	.	.	.	5.69668	.	.	.	55.73	104.491	.	.	.	.	.	.	.	.	55.91	50.8195	34	31.85	8.75	9765	15.9	12.85	.	.	.	.	.	.	.	.	.	.	.	.	.	.	.	.
15	0.12	1	3	.	.	.	.	5.37446	2.49045	.	.	78.2061	87.705	.	.	.	.	.	.	.	.	56.249	60.8705	33.8	33.6	8.96	9.79	17.7	13.3	.	.	.	.	.	.	.	.	.	.	.	.	.	.	.	.
16	0.12	2	3	.	.	.	.	10.0117	1.01017	.	.	119.086	120	.	.	.	.	.	.	.	.	50.828	57.987	35.3	34.05	8.26	9.16	9.6	10.3	.	.	.	.	.	.	.	.	.	.	.	.	.	.	.	.
17	0.12	1	3	.	.	.	.	3.54469	.	.	.	94.7931	106.175	.	.	.	.	.	.	.	.	55.91	50.6525	34.6	33.25	8.78	9535	10.9	10.7	.	.	.	.	.	.	.	.	.	.	.	.	.	.	.	.
18	0.12	2	3	.	.	.	.	14.9878	4.30817	.	.	72.7231	100.677	.	.	.	.	.	.	.	.	72.853	61.9395	35.5	34.8	8.9	9805	10.6	12.95	.	.	.	.	.	.	.	.	.	.	.	.	.	.	.	.
19	0.12	1	4	.	.	.	.	4.05134	2.81162	.	.	135.556	126.095	.	.	.	.	.	.	.	.	59.253	64.1265	33.6	32.75	9.52	10.67	13.3	10.5	.	.	.	.	.	.	.	.	.	.	.	.	.	.	.	.
20	0.12	2	4	.	.	.	.	3.60864	2.28723	.	.	.	127.845	.	.	.	.	.	.	.	.	62.894	56.92	33.2	34.75	7.77	8625	14.9	11.35	.	.	.	.	.	.	.	.	.	.	.	.	.	.	.	.
21	0.12	1	4	.	.	.	.	6.21178	1.8717	.	.	84.6328	99.2038	.	.	.	.	.	.	.	.	50.647	62.461	33.7	35.35	9.06	9235	11.1	8.6	.	.	.	.	.	.	.	.	.	.	.	.	.	.	.	.
22	0.12	1	4	.	.	.	.	.	1.72397	.	.	61.5197	108.898	.	.	.	.	.	.	.	.	54.288	50.539	34.6	35.7	7.7	8095	14.2	9.65	.	.	.	.	.	.	.	.	.	.	.	.	.	.	.	.
23	0.12	2	4	.	.	.	.	4.34585	1.01001	.	.	53.2332	67.7895	.	.	.	.	.	.	.	.	52.302	65.312	32	33.4	7.64	8085	9	9.6	.	.	.	.	.	.	.	.	.	.	.	.	.	.	.	.
1	0.15	2	1	.	.	.	.	1.87252	1.08644	.	.	67.19	75.7137	.	.	.	.	.	.	.	.	53.562	55.365	33.8	31.55	8.69	8325	15.2	14.7	.	.	.	.	.	.	.	.	.	.	.	.	.	.	.	.
2	0.15	1	1	.	.	.	.	2.55736	1.27693	.	.	86.8121	78.3595	.	.	.	.	.	.	.	.	51.515	63.735	36.6	32.75	8.38	9015	11.5	8.9	.	.	.	.	.	.	.	.	.	.	.	.	.	.	.	.
3	0.15	1	1	.	.	.	.	3.43445	2.62656	.	.	66.3608	65.1011	.	.	.	.	.	.	.	.	59.702	66.238	35.6	31.85	8.88	9835	11.2	9.25	.	.	.	.	.	.	.	.	.	.	.	.	.	.	.	.
4	0.15	1	1	.	.	.	.	2.8992	2.26956	.	.	68.3286	84.7573	.	.	.	.	.	.	.	.	56.632	59.303	36.2	33.35	8.04	8.46	9	9.3	.	.	.	.	.	.	.	.	.	.	.	.	.	.	.	.
5	0.15	2	1	.	.	.	.	4.50114	2.56245	.	.	66.5964	58.6886	.	.	.	.	.	.	.	.	56.291	57.7545	34.7	32.15	8.04	7995	11.4	9.3	.	.	.	.	.	.	.	.	.	.	.	.	.	.	.	.
6	0.15	2	1	.	.	.	.	5.79826	2.95693	.	.	66.6481	86.6184	.	.	.	.	.	.	.	.	51.173	55.4485	34.9	32.35	9.51	9.94	20.4	14.55	.	.	.	.	.	.	.	.	.	.	.	.	.	.	.	.
7	0.15	2	2	.	.	.	.	6.22993	0.879217	.	.	84.6228	83.4179	.	.	.	.	.	.	.	.	57.218	56.101	35.7	31.2	7.07	7.95	11.6	9.1	.	.	.	.	.	.	.	.	.	.	.	.	.	.	.	.
8	0.15	1	2	.	.	.	.	9.2556	0.962067	.	.	65.3468	70.7985	.	.	.	.	.	.	.	.	59.574	51.647	34.6	33.05	8.34	8765	13.6	9.4	.	.	.	.	.	.	.	.	.	.	.	.	.	.	.	.
9	0.15	1	2	.	.	.	.	3.44708	0.94787	.	.	65.6776	72.3667	.	.	.	.	.	.	.	.	49.477	50.3055	36.7	33.65	6.39	6875	7.9	7.8	.	.	.	.	.	.	.	.	.	.	.	.	.	.	.	.
10	0.15	2	2	.	.	.	.	5.82665	1.01038	.	.	67.5795	80.1949	.	.	.	.	.	.	.	.	56.882	58.671	34.4	33.05	7.97	8.5	10.1	9.95	.	.	.	.	.	.	.	.	.	.	.	.	.	.	.	.
11	0.15	1	2	.	.	.	.	3.29237	0.768187	.	.	79.3345	84.5956	.	.	.	.	.	.	.	.	53.179	54.6885	36.5	31.75	9.07	10.43	13.6	12.85	.	.	.	.	.	.	.	.	.	.	.	.	.	.	.	.
12	0.15	2	2	.	.	.	.	3.66154	0.911089	.	.	78.5556	85.1421	.	.	.	.	.	.	.	.	54.526	55.1785	36	32.7	8.67	9165	10	7.2	.	.	.	.	.	.	.	.	.	.	.	.	.	.	.	.
13	0.15	1	3	.	.	.	.	5.8803	0.741438	.	.	93.6248	114.986	.	.	.	.	.	.	.	.	54.371	64.604	34.4	34.25	8.1	9115	9.8	8.55	.	.	.	.	.	.	.	.	.	.	.	.	.	.	.	.
14	0.15	2	3	.	.	.	.	3.15269	.	.	.	94.5116	104.491	.	.	.	.	.	.	.	.	54.034	50.8195	32.6	31.85	8.68	9765	15.9	12.85	.	.	.	.	.	.	.	.	.	.	.	.	.	.	.	.
15	0.15	1	3	.	.	.	.	3.80187	2.49045	.	.	76.4511	87.705	.	.	.	.	.	.	.	.	50.994	60.8705	34.8	33.6	8.54	9.79	17.5	13.3	.	.	.	.	.	.	.	.	.	.	.	.	.	.	.	.
16	0.15	2	3	.	.	.	.	4.85838	1.01017	.	.	110.614	120	.	.	.	.	.	.	.	.	58.424	57.987	35.8	34.05	8.29	9.16	9.9	10.3	.	.	.	.	.	.	.	.	.	.	.	.	.	.	.	.
17	0.15	1	3	.	.	.	.	.	.	.	.	78.9397	106.175	.	.	.	.	.	.	.	.	53.696	50.6525	34.8	33.25	8.8	9535	11.4	10.7	.	.	.	.	.	.	.	.	.	.	.	.	.	.	.	.
18	0.15	2	3	.	.	.	.	9.94471	4.30817	.	.	73.619	100.677	.	.	.	.	.	.	.	.	68.893	61.9395	34.5	34.8	8.98	9805	11.7	12.95	.	.	.	.	.	.	.	.	.	.	.	.	.	.	.	.
19	0.15	1	4	.	.	.	.	5.18382	2.81162	.	.	130.791	126.095	.	.	.	.	.	.	.	.	57.079	64.1265	33.9	32.75	9.41	10.67	13.7	10.5	.	.	.	.	.	.	.	.	.	.	.	.	.	.	.	.
20	0.15	2	4	.	.	.	.	2.84889	2.28723	.	.	124.34	127.845	.	.	.	.	.	.	.	.	59.058	56.92	33.1	34.75	7.52	8625	14.5	11.35	.	.	.	.	.	.	.	.	.	.	.	.	.	.	.	.
21	0.15	1	4	.	.	.	.	5.33982	1.8717	.	.	87.0774	99.2038	.	.	.	.	.	.	.	.	60.048	62.461	34.6	35.35	9.15	9235	11.6	8.6	.	.	.	.	.	.	.	.	.	.	.	.	.	.	.	.
22	0.15	1	4	.	.	.	.	7.46543	1.72397	.	.	70.9199	108.898	.	.	.	.	.	.	.	.	63.017	50.539	35.7	35.7	7.27	8095	13.7	9.65	.	.	.	.	.	.	.	.	.	.	.	.	.	.	.	.
23	0.15	2	4	.	.	.	.	4.32653	1.01001	.	.	74.8048	67.7895	.	.	.	.	.	.	.	.	60.378	65.312	31.6	33.4	7.77	8085	9	9.6	.	.	.	.	.	.	.	.	.	.	.	.	.	.	.	.
1	0.24	2	1	0.16	0.17	89.4851	72.4561	1.26493	1.08644	.	.	56.7064	75.7137	.	.	.	.	19.5	23	172.2	820.725	56.249	55.365	34.4	31.55	8.21	8325	15.6	14.7	.	.	.	.	.	.	.	.	.	.	.	.	.	.	.	.
2	0.24	1	1	0.17	0.16	26.9547	23.1402	1.17871	1.27693	.	.	71.9078	78.3595	.	.	.	.	20	21	158.4	793.175	54.894	63.735	33.1	32.75	8.81	9015	14.1	8.9	.	.	.	.	.	.	.	.	.	.	.	.	.	.	.	.
3	0.24	1	1	0.16	0.17	85.8023	63.7704	1.79713	2.62656	.	.	63.8401	65.1011	.	.	.	.	22	25.5	156.5	795.5	66.415	66.238	34.5	31.85	9.31	9835	11.9	9.25	.	.	.	.	.	.	.	.	.	.	.	.	.	.	.	.
4	0.24	1	1	0.17	0.21	27.8378	96.1565	1.97319	2.26956	.	.	59.5646	84.7573	.	.	.	.	24	25	67.55	768.4	55.572	59.303	34.8	33.35	8.08	8.46	12.5	9.3	.	.	.	.	.	.	.	.	.	.	.	.	.	.	.	.
5	0.24	2	1	0.16	0.17	47.1391	50.8975	2.05458	2.56245	.	.	58.2051	58.6886	.	.	.	.	22	26	133.8	816.05	61.93	57.7545	32.9	32.15	8.28	7995	11.6	9.3	.	.	.	.	.	.	.	.	.	.	.	.	.	.	.	.
6	0.24	2	1	0.17	0.17	47.5968	12.6536	2.17752	2.95693	.	.	66.0374	86.6184	.	.	.	.	21	26	57.8	773.675	56.545	55.4485	33.5	32.35	9.73	9.94	20	14.55	.	.	.	.	.	.	.	.	.	.	.	.	.	.	.	.
7	0.24	2	2	0.16	0.16	37.3073	40.0875	1.96928	0.879217	.	.	61.6542	83.4179	.	.	.	.	23	21.5	242.5	729.65	58.424	56.101	34.7	31.2	7.21	7.95	12.1	9.1	.	.	.	.	.	.	.	.	.	.	.	.	.	.	.	.
8	0.24	1	2	0.16	0.15	58.0952	72.3063	1.6931	0.962067	.	.	78.5513	70.7985	.	.	.	.	20	22.5	535.15	700.35	58.762	51.647	34.1	33.05	8.69	8765	16	9.4	.	.	.	.	.	.	.	.	.	.	.	.	.	.	.	.
9	0.24	1	2	0.19	0.22	61.2821	59.3236	1.60868	0.94787	.	.	80.7739	72.3667	.	.	.	.	20	22	268.15	783.65	53.696	50.3055	32.7	33.65	6.64	6875	7.9	7.8	.	.	.	.	.	.	.	.	.	.	.	.	.	.	.	.
10	0.24	2	2	0.16	0.17	135.978	137.713	.	1.01038	.	.	66.6214	80.1949	.	.	.	.	22	24	436.3	823.775	61.463	58.671	35.1	33.05	8.04	8.5	11.8	9.95	.	.	.	.	.	.	.	.	.	.	.	.	.	.	.	.
11	0.24	1	2	0.18	0.21	87.3942	131.806	1.1947	0.768187	.	.	83.538	84.5956	.	.	.	.	22.5	25.5	226.3	707.275	53.696	54.6885	35.1	31.75	9.12	10.43	15.8	12.85	.	.	.	.	.	.	.	.	.	.	.	.	.	.	.	.
12	0.24	2	2	0.17	0.17	23.4132	47.2844	2.21166	0.911089	.	.	78.5229	85.1421	.	.	.	.	25	22	33.35	729.65	44.578	55.1785	35.2	32.7	9.21	9165	10.2	7.2	.	.	.	.	.	.	.	.	.	.	.	.	.	.	.	.
13	0.24	1	3	0.15	0.16	62.2147	48.2743	1.62155	0.741438	.	.	119.606	114.986	.	.	.	.	23.5	21	552.15	742.575	57.12	64.604	34.3	34.25	8.25	9115	11	8.55	.	.	.	.	.	.	.	.	.	.	.	.	.	.	.	.
14	0.24	2	3	0.17	0.16	51.5992	45.3175	3.07582	.	.	.	99.8531	104.491	.	.	.	.	22.5	26	270.75	663.45	52.02	50.8195	30.4	31.85	9.22	9765	15.8	12.85	.	.	.	.	.	.	.	.	.	.	.	.	.	.	.	.
15	0.24	1	3	0.16	0.15	50.7083	64.752	.	2.49045	.	.	90.0672	87.705	.	.	.	.	21.5	25	251.1	652.35	54.4	60.8705	32.5	33.6	9.15	9.79	20.6	13.3	.	.	.	.	.	.	.	.	.	.	.	.	.	.	.	.
16	0.24	2	3	0.17	0.17	61.1634	28.7225	2.0228	1.01017	.	.	75.7275	120	.	.	.	.	18	23	682.25	604.325	53.04	57.987	33.1	34.05	8.4	9.16	10	10.3	.	.	.	.	.	.	.	.	.	.	.	.	.	.	.	.
17	0.24	1	3	0.10	0.11	53.5699	41.4825	.	.	.	.	78.9896	106.175	.	.	.	.	22.5	23	328.85	691.4	52.02	50.6525	33.4	33.25	9.35	9535	12.7	10.7	.	.	.	.	.	.	.	.	.	.	.	.	.	.	.	.
18	0.24	2	3	0.12	0.11	85.8065	59.1538	3.62298	4.30817	.	.	88.9695	100.677	.	.	.	.	18	24	310.65	635.325	73.44	61.9395	30.9	34.8	9.04	9805	13.6	12.95	.	.	.	.	.	.	.	.	.	.	.	.	.	.	.	.
19	0.24	1	4	0.10	0.11	30.8905	20.6304	1.86882	2.81162	.	.	111.12	126.095	.	.	.	.	22	25	303.1	699.2	63.24	64.1265	33.2	32.75	9.91	10.67	14.7	10.5	.	.	.	.	.	.	.	.	.	.	.	.	.	.	.	.
20	0.24	2	4	0.12	0.11	116.238	73.8292	2.77932	2.28723	.	.	92.3356	127.845	.	.	.	.	22	24	213.25	645.625	67.66	56.92	32.9	34.75	7.97	8625	14.6	11.35	.	.	.	.	.	.	.	.	.	.	.	.	.	.	.	.
21	0.24	1	4	0.17	0.11	41.5724	98.3264	4.61955	1.8717	.	.	101.382	99.2038	.	.	.	.	20	25.5	488.25	620.775	60.18	62.461	32.4	35.35	9.1	9235	12.6	8.6	.	.	.	.	.	.	.	.	.	.	.	.	.	.	.	.
22	0.24	1	4	0.15	1.08	53.5742	98.35	5.00987	1.72397	.	.	63.4454	108.898	.	.	.	.	21	23	653.45	690.225	61.88	50.539	33.7	35.7	7.52	8095	13.4	9.65	.	.	.	.	.	.	.	.	.	.	.	.	.	.	.	.
23	0.24	2	4	0.13	0.13	42.1976	51.2358	1.47507	1.01001	.	.	76.8151	67.7895	.	.	.	.	24	25.5	515.35	661.175	57.12	65.312	32.7	33.4	7.5	8085	9.8	9.6	.	.	.	.	.	.	.	.	.	.	.	.	.	.	.	.
1	1	2	1	0.57	0.17	241.376	72.4561	1.1543	1.08644	.	.	57.3215	75.7137	104.7	101.75	291	196.375	30	23	320.6	820.725	52.318	55.365	35.1	31.55	8.32	8325	16.2	14.7	166.95	12.9595	12.6446	3.69386	1.3719	1.5401	24.8666	5.08593	1001.09	31.6558	27.3854	5.3278	7.09992	2.84604	0	1
2	1	1	1	0.83	0.16	296.798	23.1402	1.11068	1.27693	.	.	75.4547	78.3595	103.1	100.7	262	181.35	24	21	477.5	793.175	52.484	63.735	34.5	32.75	8.7	9015	12.5	8.9	60.3448	7.83229	5.95607	2.63744	119.676	10.9852	10.9445	3.45608	1109.13	33.3186	0	1	13.0133	3.74343	2.00204	1.73264
3	1	1	1	0.62	0.17	187.272	63.7704	3.84803	2.62656	.	.	84.3649	65.1011	103.9	103.05	345	224.025	28	25.5	210.15	795.5	59.255	66.238	34.5	31.85	9.16	9835	7.7	9.25	100.319	10.0658	7.28623	2.87858	73.3777	8.62425	80.6499	9.03603	434.166	20.8606	3.00808	2.00202	6.01615	2.6488	2.00538	1.7336
4	1	1	1	0.49	0.21	61.2873	96.1565	3.47407	2.26956	.	.	59.3147	84.7573	103.6	103.15	362	232.575	30.5	25	286.75	768.4	52.928	59.303	36	33.35	8.02	8.46	9.7	9.3	71.3293	8.50466	5.00556	2.45062	104.648	10.2785	21.5072	4.74418	820.912	28.669	4.00445	2.23706	1.00111	1.41461	1.00111	1.41461
5	1	2	1	0.29	0.17	67.0659	50.8975	2.05798	2.56245	.	.	45.8386	58.6886	103.3	102.5	354	228.25	29	26	393.85	816.05	67.549	57.7545	34.5	32.15	7.55	7995	8.6	9.3	103.555	10.2252	9.22903	3.19829	68.1989	8.31859	29.3497	5.50905	1482.07	38.5107	2.03582	1.74236	11.197	3.49242	2.03582	1.74236
6	1	2	1	0.51	0.17	62.6015	12.6536	2.1063	2.95693	.	.	61.6609	86.6184	104.4	103.25	343	223.125	27.5	26	162.9	773.675	57.899	55.4485	32.4	32.35	9.62	9.94	15.4	14.55	168.195	13.0075	11.8055	3.57847	1	1.41421	31.962	5.74125	2536.5	50.3736	3.01845	2.00461	26.1599	5.21151	6.03689	2.65271
7	1	2	2	0.68	0.16	191.033	40.0875	2.23884	0.879217	.	.	51.4855	83.4179	103.4	102.35	298	200.175	26	21.5	650.15	729.65	56.036	56.101	32.3	31.2	7.23	7.95	10.1	9.1	121.763	11.0798	9.98111	3.31378	49.2052	7.08556	40.5196	6.44357	131.608	11.5155	3.06065	2.0151	19.3841	4.51487	1.02022	1.42134
8	1	1	2	0.44	0.15	389.611	72.3063	1.61821	0.962067	.	.	80.1583	70.7985	103.1	103.5	309	206.25	23.5	22.5	600.65	700.35	54.388	51.647	33.7	33.05	8.48	8765	13.5	9.4	99.5579	10.0279	5.36732	2.52336	76.0578	8.77826	17.6766	4.32164	106.669	10.3764	0	1	1.0159	1.41982	2.03179	1.7412
9	1	1	2	0.42	0.22	136.928	59.3236	.	0.94787	.	.	85.4707	72.3667	104.4	103.1	324	213.55	25	22	675.05	783.65	64.983	50.3055	35	33.65	6.61	6875	7.5	7.8	96.1706	9.85751	7.67559	2.94543	77.135	8.8394	35.4243	6.03526	338.629	18.429	3.38629	2.09435	4.51505	2.34841	0	1
10	1	2	2	0.64	0.17	18.2706	137.713	1.56053	1.01038	.	.	60.7299	80.1949	104.1	103.2	330	216.6	26.5	24	581.6	823.775	55.565	58.671	32.7	33.05	7.93	8.5	11.1	9.95	157.225	12.5787	22.4607	4.84362	1.31452	1.52136	29.5282	5.52523	1031.27	32.1289	4.44033	2.33245	8.88067	3.14335	0	1
11	1	1	2	0.58	0.21	381.765	131.806	1.29598	0.768187	.	.	90.7062	84.5956	103.2	102.95	334	218.475	25	25.5	142.5	707.275	54.623	54.6885	32	31.75	9.43	10.43	12.2	12.85	161.247	12.7376	18.735	4.44241	1	1.41421	83.8391	9.21081	1616.97	40.224	9.72778	3.27533	8.64692	3.10595	1.08086	1.44252
12	1	2	2	0.48	0.17	138.28	47.2844	1.88677	0.911089	.	.	68.9346	85.1421	103.2	101.65	339	220.325	33	22	100.3	729.65	58.155	55.1785	33	32.7	8.77	9165	7.9	7.2	160.078	12.6916	19.9388	4.5759	1	1.41421	38.6548	6.2972	399.84	20.021	1.0634	1.43646	6.38043	2.71669	4.25362	2.29208
13	1	1	3	0.63	0.16	294.487	48.2743	1.65372	0.741438	.	.	63.1331	114.986	103	103.85	317	210.425	29	21	738.35	742.575	54.623	64.604	35.5	34.25	8.11	9115	8.3	8.55	.	.	.	.	.	.	.	.	.	.	.	.	.	.	.	.
14	1	2	3	0.56	0.16	445.718	45.3175	2.55237	.	.	.	78.1064	104.491	103.2	103.95	340	221.975	27	26	213.45	663.45	59.568	50.8195	33.9	31.85	9.04	9765	15.4	12.85	.	.	.	.	.	.	.	.	.	.	.	.	.	.	.	.
15	1	1	3	0.61	0.15	283.954	64.752	2.67827	2.49045	.	.	67.34	87.705	103.4	103.9	327	215.45	23	25	138.75	652.35	56.036	60.8705	33.7	33.6	8.9	9.79	13.4	13.3	.	.	.	.	.	.	.	.	.	.	.	.	.	.	.	.
16	1	2	3	0.53	0.17	200.561	28.7225	1.51426	1.01017	.	.	99.0086	120	103.7	103.4	310	206.7	26	23	472.75	604.325	52.74	57.987	36	34.05	8.41	9.16	9.5	10.3	.	.	.	.	.	.	.	.	.	.	.	.	.	.	.	.
17	1	1	3	0.52	0.11	311.478	41.4825	1.26721	.	.	.	88.2186	106.175	103.2	102.95	326	214.475	25	23	54.7	691.4	53.211	50.6525	35.1	33.25	8.85	9535	13.2	10.7	.	.	.	.	.	.	.	.	.	.	.	.	.	.	.	.
18	1	2	3	0.31	0.11	254.414	59.1538	4.17014	4.30817	.	.	89.5845	100.677	103.4	103.8	310	206.9	24.5	24	757	635.325	60.981	61.9395	34.1	34.8	8.94	9805	9.3	12.95	.	.	.	.	.	.	.	.	.	.	.	.	.	.	.	.
19	1	1	4	0.67	0.11	335.708	20.6304	1.59969	2.81162	.	.	122.244	126.095	104	104	332	218	25	25	98.7	699.2	56.112	64.1265	32.8	32.75	10.62	10.67	13.4	10.5	.	.	.	.	.	.	.	.	.	.	.	.	.	.	.	.
20	1	2	4	0.23	0.11	157.735	73.8292	1.8972	2.28723	.	.	124.955	127.845	103.2	103.45	332	217.725	24	24	300.7	645.625	57.281	56.92	32.7	34.75	8.4	8625	11.6	11.35	.	.	.	.	.	.	.	.	.	.	.	.	.	.	.	.
21	1	1	4	0.29	0.11	186.081	98.3264	3.46014	1.8717	.	.	98.0861	99.2038	103.7	103.55	322	212.775	23	25.5	600	620.775	53.306	62.461	32.3	35.35	9.07	9235	9.9	8.6	.	.	.	.	.	.	.	.	.	.	.	.	.	.	.	.
22	1	1	4	0.72	1.08	352.147	98.35	.	1.72397	.	.	79.3689	108.898	103.6	103.6	325	214.3	23.5	23	667.05	690.225	70.374	50.539	34.5	35.7	7.93	8095	9.2	9.65	.	.	.	.	.	.	.	.	.	.	.	.	.	.	.	.
23	1	2	4	0.58	0.13	195.324	51.2358	2.80337	1.01001	.	.	73.099	67.7895	105.3	103.4	308	205.7	42	25.5	292.6	661.175	63.126	65.312	34.9	33.4	7.41	8085	9.3	9.6	.	.	.	.	.	.	.	.	.	.	.	.	.	.	.	.
1	2	2	1	2.46	0.17	580.432	72.4561	.	1.08644	.	.	58.2391	75.7137	103.9	101.75	284	192.875	31.5	23	145.3	820.725	45.951	55.365	34.2	31.55	7.36	8325	16.3	14.7	163.477	12.8248	16.5065	4.18407	1	1.41421	25.765	5.17349	2818.1	53.0952	21.2878	4.72099	16.2193	4.14961	2.02741	1.73994
2	2	1	1	2.08	0.16	75.3394	23.1402	1.46568	1.27693	.	.	69.1686	78.3595	104.2	100.7	259	179.85	25.5	21	474.25	793.175	43.852	63.735	33.4	32.75	8.15	9015	10.4	8.9	155.042	12.4917	24.9576	5.09486	1	1.41421	29.8519	5.55445	1846.43	42.9817	6.03408	2.65218	13.0738	3.75151	3.01704	2.00426
3	2	1	1	1.67	0.17	270.034	63.7704	2.66681	2.62656	.	.	65.1832	65.1011	103.5	103.05	345	224.025	29.5	25.5	273.2	795.5	59.713	66.238	34.6	31.85	8.98	9835	7.2	9.25	163.97	12.8441	16.0135	4.12474	1	1.41421	29.1505	5.49095	3373.93	58.0941	27.2498	5.31505	19.1758	4.49175	5.04626	2.45891
4	2	1	1	0.70	0.21	59.6494	96.1565	2.23193	2.26956	.	.	73.9402	84.7573	102.7	103.15	354	228.575	32.5	25	39.55	768.4	59.014	59.303	34.7	33.35	7.81	8.46	8.6	9.3	83.8757	9.2128	5.52786	2.55497	93.105	9.70077	54.6906	7.46261	2811.65	53.0344	7.05685	2.83846	1.00812	1.41708	0	1
5	2	2	1	1.12	0.17	40.0397	50.8975	1.07748	2.56245	.	.	53.3951	58.6886	103	102.5	349	225.75	31.5	26	94.6	816.05	57.614	57.7545	34.5	32.15	7.43	7995	9.3	9.3	152.981	12.4089	21.08	4.69894	6.92248	2.81469	31.2854	5.68203	2774.53	52.6833	4.01524	2.23947	23.0876	4.90792	18.0686	4.36676
6	2	2	1	1.70	0.17	62.0589	12.6536	1.29385	2.95693	.	.	79.1487	86.6184	104.9	103.25	329	216.125	28	26	105	773.675	59.947	55.4485	30.2	32.35	9.03	9.94	12	14.55	166.412	12.9388	13.5383	3.81292	1	1.41421	27.4768	5.33637	2361.87	48.6094	14.0052	3.87365	32.0119	5.74559	7.00259	2.82889
7	2	2	2	1.32	0.16	256.115	40.0875	1.99229	0.879217	.	.	80.273	83.4179	102.6	102.35	292	197.175	25	21.5	215	729.65	51.798	56.101	34.2	31.2	7.03	7.95	9.8	9.1	108.674	10.4725	7.85063	2.975	64.4754	8.09169	54.0547	7.41988	220.171	14.8718	5.29256	2.5085	10.5851	3.40369	5.29256	2.5085
8	2	1	2	1.89	0.15	331.405	72.3063	4.40936	0.962067	.	.	58.2258	70.7985	103.3	103.5	302	202.75	25	22.5	398.4	700.35	53.917	51.647	35.1	33.05	8.48	8765	15.1	9.4	117.174	10.8708	14.6897	3.96103	49.1362	7.08069	11.4928	3.53452	70.4137	8.45066	0	1	14.5683	3.94567	1.21403	1.48796
9	2	1	2	1.79	0.22	394.179	59.3236	2.72946	0.94787	.	.	52.7781	72.3667	105	103.1	330	216.55	29	22	349.7	783.65	53.446	50.3055	37.3	33.65	6.16	6875	8.2	7.8	120.885	11.0401	9.65147	3.26366	50.4466	7.17263	23.3187	4.93139	384.68	19.6387	0	1	2.06817	1.75162	0	1
10	2	2	2	3.36	0.17	913.767	137.713	3.83692	1.01038	.	.	82.9748	80.1949	103.9	103.2	325	214.1	36	24	221.15	823.775	56.272	58.671	33.9	33.05	8	8.5	14.4	9.95	151.373	12.344	28.5385	5.43493	1.10484	1.45081	34.3678	5.94708	593.835	24.3892	0	1	6.29062	2.70012	0	1
11	2	1	2	1.99	0.21	258.749	131.806	1.47424	0.768187	.	.	91.2705	84.5956	104.2	102.95	332	217.475	36	25.5	87.65	707.275	55.801	54.6885	36.1	31.75	9.07	10.43	15.9	12.85	156.074	12.5329	23.9751	4.99751	1	1.41421	61.1165	7.8814	2218.01	47.1063	1.04771	1.43098	17.8111	4.33718	4.19085	2.27834
12	2	2	2	1.84	0.17	314.049	47.2844	2.52116	0.911089	.	.	88.997	85.1421	102.7	101.65	337	219.325	28	22	15.9	729.65	49.915	55.1785	33.8	32.7	8.52	9165	8.9	7.2	98.5881	9.97938	10.446	3.38319	77.7072	8.87171	25.0633	5.10522	247.128	15.7521	0	1	5.25803	2.50161	0	1
13	2	1	3	1.64	0.16	215.11	48.2743	2.04985	0.741438	.	.	76.9207	114.986	103.7	103.85	316	209.925	33.5	21	593.7	742.575	60.782	64.604	36.7	34.25	8.31	9115	9.1	8.55	.	.	.	.	.	.	.	.	.	.	.	.	.	.	.	.
14	2	2	3	2.04	0.16	505.909	45.3175	2.02823	.	.	.	78.2897	104.491	102.2	103.95	335	219.475	28	26	254.85	663.45	60.782	50.8195	34	31.85	8.95	9765	16.8	12.85	.	.	.	.	.	.	.	.	.	.	.	.	.	.	.	.
15	2	1	3	1.52	0.15	168.016	64.752	0.97473	2.49045	.	.	82.574	87.705	104.2	103.9	328	215.95	28	25	68.7	652.35	53.626	60.8705	34.6	33.6	8.48	9.79	14.3	13.3	.	.	.	.	.	.	.	.	.	.	.	.	.	.	.	.
16	2	2	3	1.35	0.17	300.386	28.7225	1.53067	1.01017	.	.	89.5624	120	103.9	103.4	310	206.7	26	23	202.4	604.325	61.968	57.987	34	34.05	8.48	9.16	8.8	10.3	.	.	.	.	.	.	.	.	.	.	.	.	.	.	.	.
17	2	1	3	1.97	0.11	409.146	41.4825	3.54055	.	.	.	64.218	106.175	103.6	102.95	321	211.975	29	23	340.75	691.4	48.66	50.6525	34.9	33.25	8.93	9535	13.8	10.7	.	.	.	.	.	.	.	.	.	.	.	.	.	.	.	.
18	2	2	3	1.33	0.11	364.471	59.1538	9.42031	4.30817	.	.	76.3815	100.677	103.8	103.8	312	207.9	26.5	24	415.7	635.325	57.201	61.9395	35.7	34.8	8.67	9805	9.5	12.95	.	.	.	.	.	.	.	.	.	.	.	.	.	.	.	.
19	2	1	4	2.03	0.11	213.991	20.6304	1.04656	2.81162	.	.	135.718	126.095	104.2	104	335	219.5	27	25	207.65	699.2	58.194	64.1265	35.1	32.75	10.09	10.67	11.9	10.5	.	.	.	.	.	.	.	.	.	.	.	.	.	.	.	.
20	2	2	4	1.28	0.11	747.533	73.8292	1.57072	2.28723	.	.	104.613	127.845	104	103.45	.	103.45	29	24	228.55	645.625	59.187	56.92	36.3	34.75	7.79	8625	12.8	11.35	.	.	.	.	.	.	.	.	.	.	.	.	.	.	.	.
21	2	1	4	1.49	0.11	394.973	98.3264	1.95687	1.8717	.	.	66.9438	99.2038	103.8	103.55	329	216.275	26	25.5	378	620.775	51.044	62.461	35.9	35.35	9.07	9235	9.8	8.6	.	.	.	.	.	.	.	.	.	.	.	.	.	.	.	.
22	2	1	4	1.67	1.08	278.511	98.35	.	1.72397	.	.	65.4145	108.898	103.5	103.6	331	217.3	23.5	23	555	690.225	47.469	50.539	36.8	35.7	7.38	8095	9.2	9.65	.	.	.	.	.	.	.	.	.	.	.	.	.	.	.	.
23	2	2	4	2.03	0.13	347.305	51.2358	3.11639	1.01001	.	.	57.1509	67.7895	105.3	103.4	299	201.2	.	25.5	861.85	661.175	53.03	65.312	36.1	33.4	7.17	8085	11.5	9.6	.	.	.	.	.	.	.	.	.	.	.	.	.	.	.	.
1	3	2	1	3.42	0.17	53.2525	72.4561	0.655961	1.08644	.	.	76.8912	75.7137	102.2	101.75	279	190.375	28	23	297.3	820.725	44.467	55.365	34.1	31.55	7.93	8325	13.9	14.7	126.68	11.2996	16.2801	4.15693	41.3183	6.50525	15.5446	4.06751	2691.73	51.8915	17.0489	4.2484	10.0288	3.32096	4.01151	2.23864
2	3	1	1	1.92	0.16	147.529	23.1402	.	1.27693	.	.	81.4241	78.3595	103.1	100.7	254	177.35	24	21	271.35	793.175	44.666	63.735	35.4	32.75	8.59	9015	8	8.9	107.252	10.4044	13.4211	3.79752	60.31	7.83007	15.224	4.0279	1188.87	34.4945	6.00946	2.64754	9.01419	3.16452	3.00473	2.00118
3	3	1	1	1.73	0.17	182.005	63.7704	1.43014	2.62656	.	.	67.6026	65.1011	102.9	103.05	342	222.525	29	25.5	155.65	795.5	50.649	66.238	33.7	31.85	8.98	9835	7.6	9.25	92.9833	9.6945	7.31667	2.88386	85.969	9.32572	27.45	5.33385	1175	34.2929	14	3.87298	8	3	2	1.73205
4	3	1	1	0.33	0.21	148.962	96.1565	0.958914	2.26956	.	.	77.5214	84.7573	103.3	103.15	354	228.575	33	25	86.85	768.4	46.66	59.303	35	33.35	8.11	8.46	9.9	9.3	71.8667	8.5362	6.31667	2.70493	104.459	10.2693	0.9	1.3784	1753	41.8808	4	2.23607	3	2	0	1
5	3	2	1	0.84	0.17	144.072	50.8975	0.823436	2.56245	.	.	54.8083	58.6886	102	102.5	346	224.25	33	26	59.7	816.05	55.634	57.7545	26.6	32.15	7.65	7995	8.6	9.3	72.0033	8.5442	6.55032	2.74778	102.413	10.1692	3.64278	2.15471	738.916	27.2014	2.0052	1.73355	1.0026	1.41513	0	1
6	3	2	1	2.29	0.17	130.83	12.6536	1.30905	2.95693	.	.	88.1506	86.6184	104.2	103.25	331	217.125	32	26	159.05	773.675	47.059	55.4485	35.2	32.35	9.28	9.94	14.7	14.55	165.798	12.915	14.1853	3.89684	1	1.41421	37.2408	6.18391	2236.5	47.3022	9.22902	3.19828	29.7379	5.54418	3.07634	2.01899
7	3	2	2	1.63	0.16	120.161	40.0875	2.58255	0.879217	.	.	74.656	83.4179	102.7	102.35	296	199.175	24	21.5	215.3	729.65	57.201	56.101	35.4	31.2	7.03	7.95	8.5	9.1	79.5564	8.97532	5.67158	2.58294	95.7549	9.83641	35.0747	6.00622	241.599	15.5756	0	1	12.337	3.65198	0	1
8	3	1	2	2.41	0.15	305.397	72.3063	4.81461	0.962067	.	.	76.6001	70.7985	103.7	103.5	300	201.75	24.5	22.5	535.75	700.35	57.742	51.647	34.7	33.05	8.4	8765	13.4	9.4	70.5552	8.45903	7.5577	2.92535	108.441	10.4614	10.6609	3.4148	58.0591	7.68499	1.00102	1.41457	8.00816	3.00136	0	1
9	3	1	2	3.51	0.22	491.614	59.3236	0.881301	0.94787	.	.	55.2973	72.3667	103.8	103.1	330	216.55	29	22	306.4	783.65	53.03	50.3055	36.3	33.65	6.11	6875	8.6	7.8	75.5963	8.75193	8.38462	3.06343	97.0191	9.90046	29.161	5.4919	65.6627	8.16472	0	1	1.0102	1.41781	0	1
10	3	2	2	4.62	0.17	568.357	137.713	3.16409	1.01038	.	.	65.9038	80.1949	103.6	103.2	318	210.6	32	24	599.55	823.775	50.448	58.671	34.3	33.05	7.45	8.5	12.6	9.95	69.2975	8.38436	8.79147	3.12913	109.15	10.4952	10.76	3.42928	46.0426	6.85876	0	1	11.0102	3.46557	0	1
11	3	1	2	3.18	0.21	251.674	131.806	0.551865	0.768187	.	.	85.0449	84.5956	103.8	102.95	328	215.475	25	25.5	105.05	707.275	36.545	54.6885	34.8	31.75	8.78	10.43	16.3	12.85	114.439	10.7443	7.76609	2.96076	63.4069	8.02539	65.2069	8.13676	578.477	24.0723	0	1	14.86	3.98246	1.06143	1.43577
12	3	2	2	2.27	0.17	295.42	47.2844	1.35288	0.911089	.	.	79.338	85.1421	103	101.65	336	218.825	28.5	22	25.65	729.65	50.15	55.1785	34.7	32.7	8.33	9165	7.9	7.2	117.944	10.9061	12.0617	3.61409	57.0975	7.62217	34.4546	5.95438	200.457	14.1936	2.05597	1.74813	7.19589	2.86285	2.05597	1.74813
13	3	1	3	1.26	0.16	131.95	48.2743	1.44842	0.741438	.	.	86.5167	114.986	104.4	103.85	317	210.425	34	21	222.8	742.575	49.452	64.604	37.5	34.25	8.32	9115	9.8	8.55	.	.	.	.	.	.	.	.	.	.	.	.	.	.	.	.
14	3	2	3	3.63	0.16	106.578	45.3175	0.757897	.	.	.	97.5706	104.491	104.1	103.95	.	103.95	31	26	172.75	663.45	57.428	50.8195	35.5	31.85	9.93	9765	19.6	12.85	.	.	.	.	.	.	.	.	.	.	.	.	.	.	.	.
15	3	1	3	1.81	0.15	249.344	64.752	1.44876	2.49045	.	.	111.376	87.705	104.1	103.9	329	216.45	31	25	39.15	652.35	49.851	60.8705	35.6	33.6	9.05	9.79	17	13.3	.	.	.	.	.	.	.	.	.	.	.	.	.	.	.	.
16	3	2	3	1.25	0.17	214.118	28.7225	0.695821	1.01017	.	.	108.907	120	104	103.4	311	207.2	24	23	430.55	604.325	62.638	57.987	36.2	34.05	8.78	9.16	9.2	10.3	.	.	.	.	.	.	.	.	.	.	.	.	.	.	.	.
17	3	1	3	2.28	0.11	432.869	41.4825	.	.	.	.	68.4394	106.175	103.2	102.95	317	209.975	26	23	51.4	691.4	50.745	50.6525	36.3	33.25	9.3	9535	13.9	10.7	.	.	.	.	.	.	.	.	.	.	.	.	.	.	.	.
18	3	2	3	1.71	0.11	255.67	59.1538	3.83114	4.30817	.	.	88.5771	100.677	103.4	103.8	317	210.4	29	24	348.45	635.325	58.872	61.9395	36.2	34.8	9.26	9805	9.7	12.95	.	.	.	.	.	.	.	.	.	.	.	.	.	.	.	.
19	3	1	4	2.33	0.11	219.047	20.6304	1.18342	2.81162	.	.	93.3839	126.095	104.5	104	339	221.5	25.5	25	129.6	699.2	55.545	64.1265	35.6	32.75	9.92	10.67	11.4	10.5	.	.	.	.	.	.	.	.	.	.	.	.	.	.	.	.
20	3	2	4	2.37	0.11	1186.26	73.8292	.	2.28723	.	.	117.945	127.845	104.2	103.45	333	218.225	27	24	224.75	645.625	53.746	56.92	37.2	34.75	7.59	8625	10.6	11.35	.	.	.	.	.	.	.	.	.	.	.	.	.	.	.	.
21	3	1	4	1.78	0.11	407.558	98.3264	2.64254	1.8717	.	.	101.923	99.2038	104.4	103.55	320	211.775	25	25.5	322.7	620.775	52.747	62.461	36.1	35.35	8.89	9235	7.9	8.6	.	.	.	.	.	.	.	.	.	.	.	.	.	.	.	.
22	3	1	4	1.47	1.08	169.135	98.35	.	1.72397	.	.	83.675	108.898	103.3	103.6	335	219.3	24.5	23	272.15	690.225	55.944	50.539	37	35.7	7.15	8095	8.2	9.65	.	.	.	.	.	.	.	.	.	.	.	.	.	.	.	.
23	3	2	4	2.53	0.13	672.422	51.2358	1.27679	1.01001	.	.	69.7889	67.7895	104.4	103.4	302	202.7	41	25.5	687.15	661.175	59.541	65.312	35	33.4	7.08	8085	11.8	9.6	.	.	.	.	.	.	.	.	.	.	.	.	.	.	.	.
1	5	2	1	0.45	0.17	253.336	72.4561	1.00765	1.08644	.	.	66.5894	75.7137	102.5	101.75	282	191.875	26	23	242.75	820.725	.	.	33.9	31.55	7.89	8325	11.1	14.7	.	.	.	.	.	.	.	.	.	.	.	.	.	.	.	.
2	5	1	1	0.52	0.16	78.8091	23.1402	1.7337	1.27693	.	.	73.4192	78.3595	102.9	100.7	253	176.85	23	21	286.7	793.175	.	.	35.4	32.75	8.21	9015	7.9	8.9	.	.	.	.	.	.	.	.	.	.	.	.	.	.	.	.
3	5	1	1	0.63	0.17	88.6249	63.7704	1.17181	2.62656	.	.	74.4345	65.1011	102.3	103.05	345	224.025	27	25.5	433	795.5	.	.	34.7	31.85	9.41	9835	8.7	9.25	.	.	.	.	.	.	.	.	.	.	.	.	.	.	.	.
4	5	1	1	0.17	0.21	116.203	96.1565	1.45772	2.26956	.	.	63.693	84.7573	102.5	103.15	359	231.075	31.5	25	136.4	768.4	.	.	34	33.35	8.04	8.46	7.6	9.3	.	.	.	.	.	.	.	.	.	.	.	.	.	.	.	.
5	5	2	1	0.18	0.17	157.928	50.8975	1.82575	2.56245	.	.	52.9507	58.6886	102.7	102.5	356	229.25	32.5	26	49.95	816.05	.	.	32.7	32.15	7.76	7995	7.5	9.3	.	.	.	.	.	.	.	.	.	.	.	.	.	.	.	.
6	5	2	1	2.50	0.17	241.444	12.6536	2.7207	2.95693	.	.	92.8586	86.6184	102.3	103.25	329	216.125	33	26	389	773.675	.	.	31.8	32.35	10.02	9.94	13.6	14.55	.	.	.	.	.	.	.	.	.	.	.	.	.	.	.	.
7	5	2	2	0.49	0.16	72.2903	40.0875	1.25798	0.879217	.	.	78.8068	83.4179	102.5	102.35	301	201.675	26	21.5	238.95	729.65	.	.	32.9	31.2	7.53	7.95	8.2	9.1	.	.	.	.	.	.	.	.	.	.	.	.	.	.	.	.
8	5	1	2	2.01	0.15	139.277	72.3063	1.33137	0.962067	.	.	101.763	70.7985	102.2	103.5	298	200.75	26	22.5	282.9	700.35	.	.	33.1	33.05	8.97	8765	10.8	9.4	.	.	.	.	.	.	.	.	.	.	.	.	.	.	.	.
9	5	1	2	3.48	0.22	388.912	59.3236	0.592183	0.94787	.	.	84.0534	72.3667	102.8	103.1	335	219.05	29	22	107.95	783.65	.	.	34.9	33.65	6.53	6875	8.7	7.8	.	.	.	.	.	.	.	.	.	.	.	.	.	.	.	.
10	5	2	2	4.53	0.17	271.915	137.713	0.847634	1.01038	.	.	72.0192	80.1949	102.1	103.2	323	213.1	32	24	625.8	823.775	.	.	34	33.05	7.69	8.5	11.1	9.95	.	.	.	.	.	.	.	.	.	.	.	.	.	.	.	.
11	5	1	2	1.55	0.21	331.354	131.806	0.499421	0.768187	.	.	78.5544	84.5956	102.3	102.95	334	218.475	25	25.5	220.75	707.275	.	.	34.3	31.75	10.01	10.43	10.4	12.85	.	.	.	.	.	.	.	.	.	.	.	.	.	.	.	.
12	5	2	2	1.14	0.17	104.524	47.2844	0.516374	0.911089	.	.	85.8234	85.1421	102	101.65	346	223.825	28.5	22	51.55	729.65	.	.	34.2	32.7	8.46	9165	6.3	7.2	.	.	.	.	.	.	.	.	.	.	.	.	.	.	.	.
13	5	1	3	0.82	0.16	125.051	48.2743	0.585778	0.741438	.	.	110.91	114.986	102.8	103.85	309	206.425	28	21	254.25	742.575	.	.	33.6	34.25	8.93	9115	8.3	8.55	.	.	.	.	.	.	.	.	.	.	.	.	.	.	.	.
14	5	2	3	2.29	0.16	235.425	45.3175	1.45006	.	.	.	67.53	104.491	102.1	103.95	330	216.975	25.5	26	90.6	663.45	.	.	31.7	31.85	10.78	9765	14.2	12.85	.	.	.	.	.	.	.	.	.	.	.	.	.	.	.	.
15	5	1	3	2.30	0.15	142.947	64.752	0.603197	2.49045	.	.	58.2913	87.705	102.7	103.9	326	214.95	24.5	25	158.4	652.35	.	.	31.9	33.6	8.53	9.79	14	13.3	.	.	.	.	.	.	.	.	.	.	.	.	.	.	.	.
16	5	2	3	0.24	0.17	113.141	28.7225	2.20141	1.01017	.	.	94.9668	120	102.6	103.4	303	203.2	26	23	216.3	604.325	.	.	33.1	34.05	9.23	9.16	9	10.3	.	.	.	.	.	.	.	.	.	.	.	.	.	.	.	.
17	5	1	3	2.52	0.11	59.5094	41.4825	1.70623	.	.	.	92.5436	106.175	103.8	102.95	312	207.475	26.5	23	181.75	691.4	.	.	33.6	33.25	9	9535	13.1	10.7	.	.	.	.	.	.	.	.	.	.	.	.	.	.	.	.
18	5	2	3	0.86	0.11	134.527	59.1538	2.50096	4.30817	.	.	104.813	100.677	103	103.8	316	209.9	26	24	464.4	635.325	.	.	33.1	34.8	9.56	9805	11.1	12.95	.	.	.	.	.	.	.	.	.	.	.	.	.	.	.	.
19	5	1	4	1.82	0.11	158.352	20.6304	1.54881	2.81162	.	.	156.119	126.095	101.6	104	328	216	23	25	123.1	699.2	.	.	31.3	32.75	10.88	10.67	9.8	10.5	.	.	.	.	.	.	.	.	.	.	.	.	.	.	.	.
20	5	2	4	3.12	0.11	1526.14	73.8292	1.85232	2.28723	.	.	117.433	127.845	102.9	103.45	327	215.225	28	24	284.1	645.625	.	.	35.2	34.75	8.15	8625	12.7	11.35	.	.	.	.	.	.	.	.	.	.	.	.	.	.	.	.
21	5	1	4	1.29	0.11	382.957	98.3264	1.42932	1.8717	.	.	78.7259	99.2038	103.2	103.55	324	213.775	25.5	25.5	278.85	620.775	.	.	32.7	35.35	9.1	9235	7.2	8.6	.	.	.	.	.	.	.	.	.	.	.	.	.	.	.	.
22	5	1	4	0.63	1.08	104.126	98.35	2.30768	1.72397	.	.	59.5546	108.898	103	103.6	324	213.8	25	23	119.15	690.225	.	.	35.3	35.7	7.32	8095	8.3	9.65	.	.	.	.	.	.	.	.	.	.	.	.	.	.	.	.
23	5	2	4	2.14	0.13	56.0965	51.2358	1.82357	1.01001	.	.	84.1276	67.7895	103.1	103.4	295	199.2	39	25.5	520.95	661.175	.	.	35.1	33.4	7.39	8085	10.9	9.6	.	.	.	.	.	.	.	.	.	.	.	.	.	.	.	.
1	7	2	1	0.17	0.17	109.034	72.4561	2.63498	1.08644	.	.	81.3405	75.7137	102.2	101.75	293	197.375	24	23	383.15	820.725	39.238	55.365	34.9	31.55	7.89	8325	11.1	14.7	47.3217	6.95138	3.17104	2.04231	130.49	11.4669	23.9919	4.99919	31.3619	5.68875	0	1	1.0454	1.43017	0	1
2	7	1	1	0.16	0.16	84.5808	23.1402	1.50445	1.27693	.	.	72.0798	78.3595	102.8	100.7	266	183.35	22	21	247.8	793.175	63.927	63.735	35.5	32.75	8.48	9015	9.3	8.9	45.1708	6.79491	4.33373	2.30949	131.479	11.5099	24.7356	5.07303	117.011	10.8633	0	1	5.00046	2.44958	1.00009	1.41425
3	7	1	1	0.17	0.17	56.0675	63.7704	2.50872	2.62656	.	.	72.3094	65.1011	102.2	103.05	293	198.025	26	25.5	236.9	795.5	64.385	66.238	33.6	31.85	9.63	9835	9.5	9.25	108.483	10.4634	9.9	3.30151	62.5833	7.97392	53.2333	7.36433	224	15	1	1.41421	6	2.64575	0	1
4	7	1	1	0.15	0.21	104.41	96.1565	2.08096	2.26956	.	.	66.8892	84.7573	102.2	103.15	293	198.075	27	25	188.7	768.4	55.844	59.303	33.7	33.35	8.35	8.46	8	9.3	91.4587	9.61555	4.78466	2.40513	85.6542	9.30882	40.2945	6.42608	2227.62	47.2082	16.0044	4.12364	8.00222	3.00037	2.00056	1.73221
5	7	2	1	0.16	0.17	37.5457	50.8975	1.68954	2.56245	.	.	65.9276	58.6886	102.2	102.5	361	231.75	30.5	26	174.6	816.05	58.253	57.7545	32.6	32.15	8.41	7995	8.2	9.3	87.5888	9.41216	5.80699	2.60902	89.055	9.48973	49.0924	7.0776	125.151	11.2317	0	1	5.00603	2.45072	1.00121	1.41464
6	7	2	1	1.62	0.17	93.3203	12.6536	.	2.95693	.	.	82.158	86.6184	102.8	103.25	343	223.125	28	26	281	773.675	56.501	55.4485	34.6	32.35	10.16	9.94	11.1	14.55	8.6	3.09839	0.816667	1.34784	171.583	13.1371	0.0166667	1.0083	19	4.47214	0	1	0	1	0	1
7	7	2	2	0.18	0.16	63.2405	40.0875	2.96382	0.879217	.	.	71.507	83.4179	102.5	102.35	303	202.675	24.5	21.5	389.75	729.65	56.999	56.101	34.2	31.2	7.28	7.95	7.7	9.1	60.2037	7.82328	6.72326	2.77908	114.073	10.7272	23.4295	4.94262	93.7182	9.73233	1.01868	1.4208	15.2801	4.03487	0	1
8	7	1	2	0.38	0.15	75.4026	72.3063	1.73039	0.962067	.	.	83.3656	70.7985	103	103.5	306	204.75	26	22.5	161.75	700.35	61.859	51.647	33.2	33.05	8.73	8765	9	9.4	96.4847	9.87343	8.28969	3.0479	76.2089	8.78686	26.7911	5.27173	36.1003	6.091	0	1	8.02228	3.00371	4.01114	2.23856
9	7	1	2	1.20	0.22	64.5576	59.3236	0.438721	0.94787	.	.	72.606	72.3667	102.9	103.1	332	217.55	27	22	204.35	783.65	57.22	50.3055	33.4	33.65	7.14	6875	9.2	7.8	128.996	11.4016	5.66153	2.58099	48.1763	7.01258	13.8115	3.84857	174.355	13.2422	1.00204	1.41494	1.00204	1.41494	0	1
10	7	2	2	2.15	0.17	249.72	137.713	2.69194	1.01038	.	.	67.6535	80.1949	102	103.2	321	212.1	29	24	135.3	823.775	55.894	58.671	34.8	33.05	8.51	8.5	10.5	9.95	110.125	10.5416	16.5489	4.18915	54.3263	7.43816	48.3685	7.02627	39.3858	6.35498	0	1	4.14587	2.26845	4.14587	2.26845
11	7	1	2	0.17	0.21	70.154	131.806	1.48169	0.768187	.	.	92.0894	84.5956	103.2	102.95	337	219.975	24	25.5	430.2	707.275	55.673	54.6885	33.9	31.75	10.1	10.43	10.5	12.85	117.138	10.8691	6.51046	2.74052	59.1026	7.75259	93.1548	9.70334	134.561	11.6431	0	1	2.00837	1.73446	0	1
12	7	2	2	0.15	0.17	47.7486	47.2844	.	0.911089	.	.	91.4448	85.1421	102.5	101.65	343	222.325	26	22	103.85	729.65	55.452	55.1785	35.7	32.7	8.64	9165	6.5	7.2	114.427	10.7437	13.6382	3.82599	52.9175	7.34285	25.9074	5.18723	60.5761	7.84704	0	1	12.3206	3.64973	2.05343	1.74741
13	7	1	3	0.22	0.16	64.6072	48.2743	2.13047	0.741438	.	.	127.704	114.986	102.8	103.85	324	213.925	26	21	452.05	742.575	61.107	64.604	34	34.25	8.69	9115	8.5	8.55	.	.	.	.	.	.	.	.	.	.	.	.	.	.	.	.
14	7	2	3	0.16	0.16	62.7089	45.3175	.	.	.	.	66.0952	104.491	102.8	103.95	342	222.975	26	26	174.8	663.45	59.211	50.8195	33.4	31.85	9.88	9765	11.5	12.85	.	.	.	.	.	.	.	.	.	.	.	.	.	.	.	.
15	7	1	3	0.89	0.15	193.783	64.752	1.41405	2.49045	.	.	67.81	87.705	103	103.9	334	218.95	26	25	113.05	652.35	55.629	60.8705	32.7	33.6	8.97	9.79	13.5	13.3	.	.	.	.	.	.	.	.	.	.	.	.	.	.	.	.
16	7	2	3	1.29	0.17	30.8556	28.7225	1.39869	1.01017	.	.	119.266	120	102.6	103.4	312	207.7	28	23	210	604.325	53.943	57.987	34.8	34.05	8.93	9.16	12.9	10.3	.	.	.	.	.	.	.	.	.	.	.	.	.	.	.	.
17	7	1	3	1.05	0.11	131.547	41.4825	.	.	.	.	83.1496	106.175	103.8	102.95	320	211.475	23.3	23	149.75	691.4	53.521	50.6525	34.8	33.25	9.4	9535	14	10.7	.	.	.	.	.	.	.	.	.	.	.	.	.	.	.	.
18	7	2	3	0.19	0.11	110.49	59.1538	3.50855	4.30817	.	.	124.079	100.677	101.6	103.8	328	215.9	24	24	717.3	635.325	72.907	61.9395	33.9	34.8	9.49	9805	12.3	12.95	.	.	.	.	.	.	.	.	.	.	.	.	.	.	.	.
19	7	1	4	1.10	0.11	91.0058	20.6304	1.36392	2.81162	.	.	96.8982	126.095	101.7	104	340	222	21	25	118.85	699.2	52.889	64.1265	30.8	32.75	10.01	10.67	10.3	10.5	.	.	.	.	.	.	.	.	.	.	.	.	.	.	.	.
20	7	2	4	1.65	0.11	88.2343	73.8292	.	2.28723	.	.	90.0226	127.845	103.3	103.45	333	218.225	27	24	463.5	645.625	57.104	56.92	36.6	34.75	7.53	8625	10.1	11.35	.	.	.	.	.	.	.	.	.	.	.	.	.	.	.	.
21	7	1	4	0.11	0.11	151.11	98.3264	.	1.8717	.	.	95.5593	99.2038	102.3	103.55	331	217.275	23	25.5	504.05	620.775	66.796	62.461	33.2	35.35	9.28	9235	7	8.6	.	.	.	.	.	.	.	.	.	.	.	.	.	.	.	.
22	7	1	4	0.14	1.08	74.8672	98.35	.	1.72397	.	.	78.1737	108.898	102.2	103.6	332	217.8	22	23	189.55	690.225	60.686	50.539	35.8	35.7	7.55	8095	8.9	9.65	.	.	.	.	.	.	.	.	.	.	.	.	.	.	.	.
23	7	2	4	3.84	0.13	319.56	51.2358	1.49777	1.01001	.	.	79.7106	67.7895	103.2	103.4	299	201.2	40	25.5	544.55	661.175	65.321	65.312	32.8	33.4	7.77	8085	12.1	9.6	.	.	.	.	.	.	.	.	.	.	.	.	.	.	.	.
1	10	2	1	0.17	0.17	61.9073	72.4561	.	1.08644	.	.	61.4256	75.7137	101.6	101.75	291	196.375	25	23	331.7	820.725	51.803	55.365	29.6	31.55	8.41	8325	11.9	14.7	.	.	.	.	.	.	.	.	.	.	.	.	.	.	.	.
2	10	1	1	0.15	0.16	52.6662	23.1402	.	1.27693	.	.	80.2782	78.3595	102.1	100.7	267	183.85	23.5	21	251.65	793.175	59.298	63.735	32.7	32.75	8.28	9015	9.9	8.9	.	.	.	.	.	.	.	.	.	.	.	.	.	.	.	.
3	10	1	1	0.17	0.17	26.4825	63.7704	3.88546	2.62656	.	.	90.5268	65.1011	101.3	103.05	355	229.025	26	25.5	317.35	795.5	57.094	66.238	31.2	31.85	9.9	9835	8.5	9.25	.	.	.	.	.	.	.	.	.	.	.	.	.	.	.	.
4	10	1	1	0.17	0.21	82.8683	96.1565	1.62092	2.26956	.	.	69.958	84.7573	101.5	103.15	363	233.075	27.5	25	325.65	768.4	56.433	59.303	30.6	33.35	8.73	8.46	8.8	9.3	.	.	.	.	.	.	.	.	.	.	.	.	.	.	.	.
5	10	2	1	0.17	0.17	99.8445	50.8975	2.38574	2.56245	.	.	60.5154	58.6886	101.8	102.5	359	230.75	29.5	26	307.8	816.05	69.338	57.7545	32.3	32.15	8.37	7995	8.8	9.3	.	.	.	.	.	.	.	.	.	.	.	.	.	.	.	.
6	10	2	1	0.69	0.17	48.9672	12.6536	2.86167	2.95693	.	.	62.7394	86.6184	101.8	103.25	340	221.625	27	26	155.1	773.675	60.616	55.4485	32	32.35	10.17	9.94	11.1	14.55	.	.	.	.	.	.	.	.	.	.	.	.	.	.	.	.
7	10	2	2	0.16	0.16	54.4813	40.0875	1.63172	0.879217	.	.	71.8281	83.4179	101.3	102.35	307	204.675	25	21.5	215.1	729.65	54.569	56.101	30.4	31.2	7.51	7.95	6.5	9.1	.	.	.	.	.	.	.	.	.	.	.	.	.	.	.	.
8	10	1	2	0.17	0.15	43.6092	72.3063	1.56912	0.962067	.	.	87.3572	70.7985	101.4	103.5	310	206.75	22.5	22.5	233.5	700.35	55.357	51.647	29.9	33.05	8.72	8765	9.3	9.4	.	.	.	.	.	.	.	.	.	.	.	.	.	.	.	.
9	10	1	2	0.17	0.22	27.5347	59.3236	.	0.94787	.	.	73.1167	72.3667	101.6	103.1	340	221.55	29	22	151.55	783.65	58.987	50.3055	31.8	33.65	6.84	6875	8	7.8	.	.	.	.	.	.	.	.	.	.	.	.	.	.	.	.
10	10	2	2	0.24	0.17	135.758	137.713	1.59526	1.01038	.	.	79.4308	80.1949	102.5	103.2	327	215.1	27.5	24	224.45	823.775	54.127	58.671	33.8	33.05	8.02	8.5	9.2	9.95	.	.	.	.	.	.	.	.	.	.	.	.	.	.	.	.
11	10	1	2	0.16	0.21	71.8147	131.806	1.35878	0.768187	.	.	79.968	84.5956	101.9	102.95	337	219.975	24	25.5	139.2	707.275	62.301	54.6885	31.7	31.75	9.84	10.43	10.1	12.85	.	.	.	.	.	.	.	.	.	.	.	.	.	.	.	.
12	10	2	2	0.18	0.17	59.9957	47.2844	1.52887	0.911089	.	.	75.6437	85.1421	101.2	101.65	349	225.325	25	22	24.15	729.65	48.824	55.1785	33.6	32.7	8.95	9165	6.6	7.2	.	.	.	.	.	.	.	.	.	.	.	.	.	.	.	.
13	10	1	3	0.17	0.16	68.2548	48.2743	0.999084	0.741438	.	.	167.434	114.986	101.2	103.85	314	208.925	27.5	21	340.85	742.575	56.807	64.604	29.2	34.25	9.26	9115	8.2	8.55	.	.	.	.	.	.	.	.	.	.	.	.	.	.	.	.
14	10	2	3	0.17	0.16	36.3303	45.3175	2.48269	.	.	.	83.0015	104.491	101.3	103.95	337	220.475	25	26	51.7	663.45	51.481	50.8195	28.6	31.85	10.92	9765	11.3	12.85	.	.	.	.	.	.	.	.	.	.	.	.	.	.	.	.
15	10	1	3	0.19	0.15	132.652	64.752	1.52257	2.49045	.	.	106.579	87.705	101.3	103.9	330	216.95	26	25	126.65	652.35	58.804	60.8705	29.2	33.6	8.74	9.79	10	13.3	.	.	.	.	.	.	.	.	.	.	.	.	.	.	.	.
16	10	2	3	1.21	0.17	38.0368	28.7225	.	1.01017	.	.	120.13	120	101.6	103.4	309	206.2	26	23	126.1	604.325	56.141	57.987	30.9	34.05	9.14	9.16	8.9	10.3	.	.	.	.	.	.	.	.	.	.	.	.	.	.	.	.
17	10	1	3	0.21	0.11	142.813	41.4825	2.89167	.	.	.	94.5734	106.175	101.8	102.95	317	209.975	24.5	23	187.55	691.4	55.919	50.6525	30.2	33.25	9.47	9535	12	10.7	.	.	.	.	.	.	.	.	.	.	.	.	.	.	.	.
18	10	2	3	0.11	0.11	67.4619	59.1538	1.5695	4.30817	.	.	101.608	100.677	101.7	103.8	325	214.4	25	24	701.9	635.325	66.793	61.9395	31.6	34.8	9.37	9805	10.9	12.95	.	.	.	.	.	.	.	.	.	.	.	.	.	.	.	.
19	10	1	4	0.25	0.11	26.4473	20.6304	1.98019	2.81162	.	.	97.6283	126.095	101.4	104	337	220.5	22	25	58.25	699.2	57.473	64.1265	29.2	32.75	10.45	10.67	9	10.5	.	.	.	.	.	.	.	.	.	.	.	.	.	.	.	.
20	10	2	4	0.31	0.11	229.309	73.8292	.	2.28723	.	.	137.286	127.845	101.8	103.45	336	219.725	27	24	116.25	645.625	58.138	56.92	33.9	34.75	8.04	8625	9.2	11.35	.	.	.	.	.	.	.	.	.	.	.	.	.	.	.	.
21	10	1	4	0.11	0.11	91.7026	98.3264	.	1.8717	.	.	95.8344	99.2038	102.2	103.55	330	216.775	23	25.5	324.4	620.775	63.02	62.461	30.5	35.35	9.58	9235	6.6	8.6	.	.	.	.	.	.	.	.	.	.	.	.	.	.	.	.
22	10	1	4	0.14	1.08	73.9766	98.35	2.68003	1.72397	.	.	82.4994	108.898	101.3	103.6	327	215.3	23.5	23	134.75	690.225	65.905	50.539	30.7	35.7	8.1	8095	8.5	9.65	.	.	.	.	.	.	.	.	.	.	.	.	.	.	.	.
23	10	2	4	1.64	0.13	160.687	51.2358	.	1.01001	.	.	73.7378	67.7895	102.8	103.4	295	199.2	39	25.5	756.35	661.175	53.479	65.312	33.7	33.4	7.75	8085	11.8	9.6	.	.	.	.	.	.	.	.	.	.	.	.	.	.	.	.
1	14	2	1	0.16	0.17	33.3803	72.4561	2.19238	1.08644	2.05808	10.2444	78.4695	75.7137	103.1	101.75	300	200.875	23	23	485.4	820.725	.	.	30.7	31.55	8.4	8325	12.7	14.7	.	.	.	.	.	.	.	.	.	.	.	.	.	.	.	.
2	14	1	1	0.15	0.16	66.7389	23.1402	2.59855	1.27693	3.16207	5.43673	64.6349	78.3595	102.2	100.7	270	185.35	23	21	339.8	793.175	.	.	34.9	32.75	7.92	9015	10.1	8.9	.	.	.	.	.	.	.	.	.	.	.	.	.	.	.	.
3	14	1	1	0.17	0.17	40.4417	63.7704	2.10516	2.62656	1.98456	4.6648	83.3938	65.1011	101.7	103.05	363	233.025	25	25.5	750.15	795.5	.	.	35.4	31.85	9.05	9835	8.4	9.25	.	.	.	.	.	.	.	.	.	.	.	.	.	.	.	.
4	14	1	1	0.16	0.21	54.8154	96.1565	2.16	2.26956	2.77122	4.01706	84.7515	84.7573	102.8	103.15	376	239.575	25	25	177.9	768.4	.	.	33.7	33.35	8.27	8.46	10.2	9.3	.	.	.	.	.	.	.	.	.	.	.	.	.	.	.	.
5	14	2	1	0.16	0.17	53.8148	50.8975	1.7038	2.56245	6.2414	3.70703	50.0185	58.6886	102.5	102.5	364	233.25	29	26	704.45	816.05	.	.	33.9	32.15	7.87	7995	8.6	9.3	.	.	.	.	.	.	.	.	.	.	.	.	.	.	.	.
6	14	2	1	0.51	0.17	82.1515	12.6536	3.66972	2.95693	2.12589	4.78113	75.9116	86.6184	102.4	103.25	346	224.625	25.5	26	280.2	773.675	.	.	34.2	32.35	10.14	9.94	9.9	14.55	.	.	.	.	.	.	.	.	.	.	.	.	.	.	.	.
7	14	2	2	0.16	0.16	38.8527	40.0875	1.27611	0.879217	1.51835	4.19102	79.6971	83.4179	102.6	102.35	311	206.675	22.5	21.5	611	729.65	.	.	30.1	31.2	7.29	7.95	6.9	9.1	.	.	.	.	.	.	.	.	.	.	.	.	.	.	.	.
8	14	1	2	0.18	0.15	39.1326	72.3063	0.882773	0.962067	1.536	1.44409	82.2244	70.7985	102.8	103.5	318	210.75	20	22.5	696.75	700.35	.	.	29.1	33.05	8.53	8765	8.7	9.4	.	.	.	.	.	.	.	.	.	.	.	.	.	.	.	.
9	14	1	2	0.19	0.22	54.9105	59.3236	1.22806	0.94787	1.97547	4.04866	67.531	72.3667	103	103.1	344	223.55	29.5	22	65	783.65	.	.	34.1	33.65	6.53	6875	8.3	7.8	.	.	.	.	.	.	.	.	.	.	.	.	.	.	.	.
10	14	2	2	0.17	0.17	58.7911	137.713	0.807676	1.01038	1.09524	4.7864	88.1859	80.1949	102.1	103.2	336	219.6	27.5	24	226.2	823.775	.	.	33.2	33.05	8.24	8.5	9.5	9.95	.	.	.	.	.	.	.	.	.	.	.	.	.	.	.	.
11	14	1	2	0.23	0.21	100.32	131.806	1.60888	0.768187	2.52085	3.03685	91.9226	84.5956	101.7	102.95	343	222.975	22	25.5	796.1	707.275	.	.	31.5	31.75	9.78	10.43	11.7	12.85	.	.	.	.	.	.	.	.	.	.	.	.	.	.	.	.
12	14	2	2	0.16	0.17	36.0764	47.2844	1.90328	0.911089	3.26901	4.66643	79.4219	85.1421	101.9	101.65	351	226.325	23	22	16.2	729.65	.	.	31	32.7	8.72	9165	7.4	7.2	.	.	.	.	.	.	.	.	.	.	.	.	.	.	.	.
13	14	1	3	0.16	0.16	14.4362	48.2743	.	0.741438	1.97824	2.03769	120	114.986	102.4	103.85	324	213.925	25	21	314.85	742.575	.	.	32.7	34.25	8.53	9115	7.9	8.55	.	.	.	.	.	.	.	.	.	.	.	.	.	.	.	.
14	14	2	3	0.16	0.16	23.2819	45.3175	1.32884	.	2.64968	3.62607	71.5607	104.491	102.9	103.95	340	221.975	24	26	521.35	663.45	.	.	31.6	31.85	9.44	9765	12.6	12.85	.	.	.	.	.	.	.	.	.	.	.	.	.	.	.	.
15	14	1	3	0.16	0.15	63.8541	64.752	1.58299	2.49045	3.83402	.	101.699	87.705	102.3	103.9	341	222.45	23	25	111.9	652.35	.	.	31.6	33.6	9.44	9.79	14.1	13.3	.	.	.	.	.	.	.	.	.	.	.	.	.	.	.	.
16	14	2	3	0.11	0.17	92.7736	28.7225	1.72861	1.01017	2.12794	1.81887	83.8496	120	102.4	103.4	315	209.2	25	23	119.1	604.325	.	.	34	34.05	9.26	9.16	8.5	10.3	.	.	.	.	.	.	.	.	.	.	.	.	.	.	.	.
17	14	1	3	0.11	0.11	72.94	41.4825	1.19786	.	3.41521	1.54003	85.351	106.175	102.1	102.95	319	210.975	24	23	49.55	691.4	.	.	33.2	33.25	8.82	9535	12.2	10.7	.	.	.	.	.	.	.	.	.	.	.	.	.	.	.	.
18	14	2	3	0.10	0.11	55.3943	59.1538	2.36848	4.30817	3.35874	4.21747	86.0993	100.677	102.4	103.8	.	103.8	23	24	656.6	635.325	.	.	31.9	34.8	9.74	9805	10.9	12.95	.	.	.	.	.	.	.	.	.	.	.	.	.	.	.	.
19	14	1	4	0.11	0.11	17.0606	20.6304	2.28204	2.81162	1.80408	2.05621	117.345	126.095	101.9	104	341	222.5	22	25	319.85	699.2	.	.	31.2	32.75	10.61	10.67	9.8	10.5	.	.	.	.	.	.	.	.	.	.	.	.	.	.	.	.
20	14	2	4	0.11	0.11	82.3751	73.8292	0.694974	2.28723	3.14531	3.97072	115.825	127.845	101.8	103.45	336	219.725	24.5	24	436.5	645.625	.	.	31.9	34.75	8.04	8625	11.3	11.35	.	.	.	.	.	.	.	.	.	.	.	.	.	.	.	.
21	14	1	4	0.11	0.11	106.16	98.3264	2.10301	1.8717	2.04089	1.58256	107.79	99.2038	102.2	103.55	331	217.275	22	25.5	326.6	620.775	.	.	32.1	35.35	8.92	9235	7.2	8.6	.	.	.	.	.	.	.	.	.	.	.	.	.	.	.	.
22	14	1	4	0.17	1.08	143.795	98.35	2.25074	1.72397	1.62976	2.23452	74.1536	108.898	102.9	103.6	338	220.8	21	23	223.9	690.225	.	.	32	35.7	7.67	8095	9	9.65	.	.	.	.	.	.	.	.	.	.	.	.	.	.	.	.
23	14	2	4	0.42	0.13	95.6475	51.2358	1.78546	1.01001	1.5472	1.35375	66.6976	67.7895	102.1	103.4	308	205.7	37	25.5	644.5	661.175	.	.	33.3	33.4	7.77	8085	9.9	9.6	.	.	.	.	.	.	.	.	.	.	.	.	.	.	.	.
1	21	2	1	0.16	0.17	84.9985	72.4561	1.58673	1.08644	.	.	68.9902	75.7137	101.8	101.75	302	201.875	19.5	23	755.2	820.725	54.363	55.365	31.7	31.55	8.49	8325	10.4	14.7	.	.	.	.	.	.	.	.	.	.	.	.	.	.	.	.
2	21	1	1	0.15	0.16	46.8219	23.1402	.	1.27693	.	.	51.8804	78.3595	102.5	100.7	277	188.85	19	21	796.1	793.175	53.82	63.735	31	32.75	8.26	9015	8.3	8.9	.	.	.	.	.	.	.	.	.	.	.	.	.	.	.	.
3	21	1	1	0.17	0.17	14.5849	63.7704	2.03646	2.62656	.	.	89.4111	65.1011	102.3	103.05	367	235.025	23	25.5	411.5	795.5	61.43	66.238	31.6	31.85	9.6	9835	7.4	9.25	.	.	.	.	.	.	.	.	.	.	.	.	.	.	.	.
4	21	1	1	0.16	0.21	67.6446	96.1565	3.2588	2.26956	.	.	58.8303	84.7573	102.8	103.15	372	237.575	24	25	289.45	768.4	55.179	59.303	33.4	33.35	8.21	8.46	5.9	9.3	.	.	.	.	.	.	.	.	.	.	.	.	.	.	.	.
5	21	2	1	0.16	0.17	34.4806	50.8975	3.01484	2.56245	.	.	85.0978	58.6886	101.6	102.5	367	234.75	26.5	26	608.8	816.05	72.031	57.7545	30.4	32.15	7.92	7995	8	9.3	.	.	.	.	.	.	.	.	.	.	.	.	.	.	.	.
6	21	2	1	0.16	0.17	58.6637	12.6536	2.87818	2.95693	.	.	66.4573	86.6184	102.5	103.25	362	232.625	24.5	26	374.15	773.675	53.548	55.4485	32.5	32.35	9.45	9.94	10	14.55	.	.	.	.	.	.	.	.	.	.	.	.	.	.	.	.
7	21	2	2	0.16	0.16	88.1607	40.0875	0.804279	0.879217	.	.	53.5869	83.4179	101.6	102.35	311	206.675	21.5	21.5	463	729.65	54.464	56.101	32.2	31.2	7.94	7.95	7.1	9.1	.	.	.	.	.	.	.	.	.	.	.	.	.	.	.	.
8	21	1	2	0.17	0.15	36.9734	72.3063	2.02813	0.962067	.	.	90.1087	70.7985	102.6	103.5	319	211.25	18.5	22.5	686.4	700.35	56.082	51.647	31	33.05	8.48	8765	7.8	9.4	.	.	.	.	.	.	.	.	.	.	.	.	.	.	.	.
9	21	1	2	0.17	0.22	75.7152	59.3236	1.79409	0.94787	.	.	68.8547	72.3667	102.5	103.1	344	223.55	26	22	290.85	783.65	45.836	50.3055	33.3	33.65	6.86	6875	6.3	7.8	.	.	.	.	.	.	.	.	.	.	.	.	.	.	.	.
10	21	2	2	0.15	0.17	138.374	137.713	0.932912	1.01038	.	.	55.6097	80.1949	102.4	103.2	346	224.6	26	24	458.7	823.775	57.16	58.671	32.9	33.05	8.26	8.5	9.4	9.95	.	.	.	.	.	.	.	.	.	.	.	.	.	.	.	.
11	21	1	2	0.16	0.21	43.7249	131.806	1.54508	0.768187	.	.	95.6478	84.5956	101.6	102.95	350	226.475	23	25.5	522.2	707.275	41.792	54.6885	30.5	31.75	9.97	10.43	9.2	12.85	.	.	.	.	.	.	.	.	.	.	.	.	.	.	.	.
12	21	2	2	0.17	0.17	21.665	47.2844	0.772315	0.911089	.	.	79.3163	85.1421	101.7	101.65	356	228.825	22.5	22	21.35	729.65	51.228	55.1785	32.2	32.7	8.72	9165	6.2	7.2	.	.	.	.	.	.	.	.	.	.	.	.	.	.	.	.
13	21	1	3	0.16	0.16	25.0735	48.2743	2.04496	0.741438	.	.	60.65	114.986	102.6	103.85	331	217.425	23	21	761.55	742.575	52.189	64.604	33.2	34.25	8.07	9115	7.5	8.55	.	.	.	.	.	.	.	.	.	.	.	.	.	.	.	.
14	21	2	3	0.16	0.16	19.1013	45.3175	2.22264	.	.	.	82.2537	104.491	102.9	103.95	344	223.975	22.5	26	206.6	663.45	66.323	50.8195	30.3	31.85	9.96	9765	8.5	12.85	.	.	.	.	.	.	.	.	.	.	.	.	.	.	.	.
15	21	1	3	0.16	0.15	79.6152	64.752	1.8751	2.49045	.	.	124.307	87.705	101.7	103.9	346	224.95	28	25	351.25	652.35	61.159	60.8705	34.8	33.6	9.5	9.79	11.3	13.3	.	.	.	.	.	.	.	.	.	.	.	.	.	.	.	.
16	21	2	3	0.13	0.17	54.6541	28.7225	1.45885	1.01017	.	.	79.0962	120	102.5	103.4	321	212.2	23	23	288.95	604.325	64.149	57.987	32.8	34.05	9.39	9.16	8.5	10.3	.	.	.	.	.	.	.	.	.	.	.	.	.	.	.	.
17	21	1	3	0.10	0.11	71.6748	41.4825	3.06305	.	.	.	102.055	106.175	103.2	102.95	320	211.475	36	23	362.8	691.4	53.548	50.6525	33.9	33.25	8.81	9535	12.5	10.7	.	.	.	.	.	.	.	.	.	.	.	.	.	.	.	.
18	21	2	3	0.11	0.11	41.3075	59.1538	4.88755	4.30817	.	.	86.0504	100.677	102.3	103.8	332	217.9	22	24	496.5	635.325	76.38	61.9395	33.5	34.8	10.01	9805	9.1	12.95	.	.	.	.	.	.	.	.	.	.	.	.	.	.	.	.
19	21	1	4	0.09	0.11	40.2623	20.6304	1.09477	2.81162	.	.	146.127	126.095	101.8	104	352	228	20.5	25	127.4	699.2	79.642	64.1265	31.3	32.75	10.28	10.67	8.8	10.5	.	.	.	.	.	.	.	.	.	.	.	.	.	.	.	.
20	21	2	4	0.11	0.11	18.5172	73.8292	.	2.28723	.	.	112.999	127.845	102.3	103.45	346	224.725	23	24	582.7	645.625	57.353	56.92	32.6	34.75	7.56	8625	9.4	11.35	.	.	.	.	.	.	.	.	.	.	.	.	.	.	.	.
21	21	1	4	0.10	0.11	140.045	98.3264	1.56578	1.8717	.	.	83.6845	99.2038	102.4	103.55	339	221.275	22	25.5	296.45	620.775	56.266	62.461	32.4	35.35	.	9235	.	8.6	.	.	.	.	.	.	.	.	.	.	.	.	.	.	.	.
22	21	1	4	0.14	1.08	16.9545	98.35	2.00081	1.72397	.	.	69.8221	108.898	102.9	103.6	349	226.3	22	23	198.6	690.225	72.905	50.539	32	35.7	7.91	8095	9.9	9.65	.	.	.	.	.	.	.	.	.	.	.	.	.	.	.	.
23	21	2	4	0.13	0.13	77.1888	51.2358	1.8807	1.01001	.	.	48.9682	67.7895	102.5	103.4	313	208.2	33	25.5	701.85	661.175	59.256	65.312	34.6	33.4	7.66	8085	9	9.6	.	.	.	.	.	.	.	.	.	.	.	.	.	.	.	.
1	28	2	1	0.16	0.17	56.0084	72.4561	2.20808	1.08644	2.20808	1.08644	74.6862	75.7137	103.5	101.75	312	206.875	19	23	797.4	820.725	56.382	55.365	33.4	31.55	8.06	8325	11.5	14.7	.	.	.	.	.	.	.	.	.	.	.	.	.	.	.	.
2	28	1	1	0.17	0.16	34.5337	23.1402	2.0301	1.27693	2.0301	1.27693	68.0701	78.3595	102.9	100.7	289	194.85	20	21	749	793.175	60.833	63.735	29.7	32.75	8.34	9015	9	8.9	.	.	.	.	.	.	.	.	.	.	.	.	.	.	.	.
3	28	1	1	0.16	0.17	16.1198	63.7704	2.56991	2.62656	2.56991	2.62656	75.0967	65.1011	103.3	103.05	376	239.525	20.5	25.5	782.05	795.5	56.678	66.238	32.2	31.85	9.08	9835	7.9	9.25	.	.	.	.	.	.	.	.	.	.	.	.	.	.	.	.
4	28	1	1	0.15	0.21	45.5956	96.1565	.	2.26956	.	2.26956	78.3374	84.7573	102.8	103.15	395	249.075	23	25	624.3	768.4	64.394	59.303	31.1	33.35	7.8	8.46	8.7	9.3	.	.	.	.	.	.	.	.	.	.	.	.	.	.	.	.
5	28	2	1	0.16	0.17	23.4669	50.8975	1.59428	2.56245	1.59428	2.56245	61.6447	58.6886	103.8	102.5	388	245.25	23	26	310.95	816.05	52.821	57.7545	33	32.15	7.6	7995	9.5	9.3	.	.	.	.	.	.	.	.	.	.	.	.	.	.	.	.
6	28	2	1	0.18	0.17	61.8341	12.6536	2.76369	2.95693	2.76369	2.95693	92.6013	86.6184	103.7	103.25	377	240.125	26	26	411.55	773.675	51.634	55.4485	33.4	32.35	9.28	9.94	9.8	14.55	.	.	.	.	.	.	.	.	.	.	.	.	.	.	.	.
7	28	2	2	0.13	0.16	35.5685	40.0875	1.94518	0.879217	1.94518	0.879217	61.4137	83.4179	103.7	102.35	334	218.175	20	21.5	895.05	729.65	54.898	56.101	34.1	31.2	7.28	7.95	6.9	9.1	.	.	.	.	.	.	.	.	.	.	.	.	.	.	.	.
8	28	1	2	0.17	0.15	34.1629	72.3063	1.33153	0.962067	1.33153	0.962067	94.8328	70.7985	103.7	103.5	343	223.25	18.5	22.5	599.7	700.35	55.195	51.647	33.8	33.05	8.11	8765	8.2	9.4	.	.	.	.	.	.	.	.	.	.	.	.	.	.	.	.
9	28	1	2	0.17	0.22	40.3842	59.3236	2.00334	0.94787	2.00334	0.94787	62.0345	72.3667	105	103.1	371	237.05	22	22	440.25	783.65	47.776	50.3055	36	33.65	6.3	6875	10.2	7.8	.	.	.	.	.	.	.	.	.	.	.	.	.	.	.	.
10	28	2	2	0.16	0.17	34.8153	137.713	3.18279	1.01038	3.18279	1.01038	60.78	80.1949	103.6	103.2	365	234.1	21	24	574.25	823.775	60.833	58.671	33.2	33.05	7.49	8.5	11.3	9.95	.	.	.	.	.	.	.	.	.	.	.	.	.	.	.	.
11	28	1	2	0.18	0.21	105.496	131.806	1.49926	0.768187	1.49926	0.768187	94.9142	84.5956	103.3	102.95	366	234.475	28	25.5	740.1	707.275	52.227	54.6885	33.1	31.75	9.65	10.43	9.3	12.85	.	.	.	.	.	.	.	.	.	.	.	.	.	.	.	.
12	28	2	2	0.18	0.17	21.4856	47.2844	1.10818	0.911089	1.10818	0.911089	88.9813	85.1421	103.2	101.65	377	239.325	20	22	150.65	729.65	53.711	55.1785	33.6	32.7	8.3	9165	7.7	7.2	.	.	.	.	.	.	.	.	.	.	.	.	.	.	.	.
13	28	1	3	0.15	0.16	16.6556	48.2743	2.28418	0.741438	2.28418	0.741438	94.3	114.986	103.4	103.85	348	225.925	22	21	451.1	742.575	54.008	64.604	33.8	34.25	7.79	9115	8.5	8.55	.	.	.	.	.	.	.	.	.	.	.	.	.	.	.	.
14	28	2	3	0.17	0.16	19.462	45.3175	2.13853	.	2.13853	.	81.96	104.491	104	103.95	367	235.475	21	26	750	663.45	50.743	50.8195	32.3	31.85	9.67	9765	12.3	12.85	.	.	.	.	.	.	.	.	.	.	.	.	.	.	.	.
15	28	1	3	0.16	0.15	21.7546	64.752	1.20625	2.49045	1.20625	2.49045	150.717	87.705	103.4	103.9	353	228.45	30	25	324.9	652.35	54.008	60.8705	35.2	33.6	9.22	9.79	10.7	13.3	.	.	.	.	.	.	.	.	.	.	.	.	.	.	.	.
16	28	2	3	0.13	0.17	195.835	28.7225	1.75719	1.01017	1.75719	1.01017	99.826	120	102.6	103.4	333	218.2	19.5	23	735.75	604.325	56.678	57.987	35.1	34.05	8.93	9.16	8.9	10.3	.	.	.	.	.	.	.	.	.	.	.	.	.	.	.	.
17	28	1	3	0.13	0.11	62.1685	41.4825	.	.	.	.	70.746	106.175	103.4	102.95	334	218.475	38	23	229.9	691.4	63.504	50.6525	37.3	33.25	8.56	9535	14.6	10.7	.	.	.	.	.	.	.	.	.	.	.	.	.	.	.	.
18	28	2	3	0.11	0.11	22.093	59.1538	6.98156	4.30817	6.98156	4.30817	121.831	100.677	103.1	103.8	348	225.9	21	24	775.15	635.325	75.967	61.9395	35.1	34.8	9.6	9805	10.1	12.95	.	.	.	.	.	.	.	.	.	.	.	.	.	.	.	.
19	28	1	4	0.11	0.11	24.6669	20.6304	1.48864	2.81162	1.48864	2.81162	162.969	126.095	103.8	104	364	234	19	25	192.7	699.2	58.162	64.1265	34.4	32.75	9.83	10.67	10.5	10.5	.	.	.	.	.	.	.	.	.	.	.	.	.	.	.	.
20	28	2	4	0.12	0.11	64.8997	73.8292	.	2.28723	.	2.28723	118.443	127.845	104.5	103.45	350	226.725	21	24	792.5	645.625	57.272	56.92	34.8	34.75	7.91	8625	7.3	11.35	.	.	.	.	.	.	.	.	.	.	.	.	.	.	.	.
21	28	1	4	0.10	0.11	28.3781	98.3264	2.74417	1.8717	2.74417	1.8717	134.034	99.2038	103.8	103.55	350	226.775	20	25.5	452.15	620.775	66.471	62.461	33.2	35.35	8.55	9235	8.7	8.6	.	.	.	.	.	.	.	.	.	.	.	.	.	.	.	.
22	28	1	4	0.15	1.08	12.6622	98.35	.	1.72397	.	1.72397	58.5587	108.898	103.7	103.6	359	231.3	19	23	168.45	690.225	66.471	50.539	35.5	35.7	7.17	8095	8.4	9.65	.	.	.	.	.	.	.	.	.	.	.	.	.	.	.	.
23	28	2	4	0.13	0.13	64.6277	51.2358	1.77899	1.01001	1.77899	1.01001	73.4675	67.7895	102.4	103.4	325	214.2	32	25.5	715.9	661.175	55.788	65.312	33.7	33.4	7.51	8085	10.2	9.6	.	.	.	.	.	.	.	.	.	.	.	.	.	.	.	.

## Sheet: VAS
Animal	Observer	Treatment	Pen	VAS	Vas SQ	leg movement	SQ leg movement
1	1	2	1	3.2	2.04939	13	3.74166
2	1	1	1	3.4	2.09762	16	4.12311
3	1	1	1	2.5	1.87083	16	4.12311
4	1	1	1	1.6	1.61245	11	3.4641
5	1	2	1	2.3	1.81659	13	3.74166
6	1	2	1	2.3	1.81659	10	3.31662
7	1	2	2	2	1.73205	10	3.31662
8	1	1	2	2.2	1.78885	16	4.12311
9	1	1	2	1.6	1.61245	14	3.87298
10	1	2	2	1.5	1.58114	12	3.60555
11	1	1	2	3.2	2.04939	14	3.87298
12	1	2	2	2.8	1.94936	22	4.79583
13	1	1	3	1.2	1.48324	9	3.16228
14	1	2	3	1.6	1.61245	10	3.31662
15	1	1	3	3.3	2.07364	17	4.24264
16	1	2	3	1.2	1.48324	9	3.16228
17	1	1	3	1.7	1.64317	12	3.60555
18	1	2	3	1.2	1.48324	12	3.60555
19	1	1	4	2.5	1.87083	14	3.87298
20	1	2	4	2.5	1.87083	22	4.79583
21	1	1	4	1.7	1.64317	8	3
22	1	1	4	3	2	8	3
23	1	2	4	2.1	1.76068	23	4.89898
1	2	2	1	6.8	2.79285	20	4.58258
2	2	1	1	7	2.82843	17	4.24264
3	2	1	1	5.5	2.54951	17	4.24264
4	2	1	1	5.5	2.54951	14	3.87298
5	2	2	1	6.4	2.72029	13	3.74166
6	2	2	1	5.3	2.50998	11	3.4641
7	2	2	2	4.5	2.34521	12	3.60555
8	2	1	2	5.1	2.46982	15	4
9	2	1	2	3.8	2.19089	14	3.87298
10	2	2	2	5.2	2.48998	12	3.60555
11	2	1	2	8	3	22	4.79583
12	2	2	2	7.9	2.98329	22	4.79583
13	2	1	3	2.5	1.87083	10	3.31662
14	2	2	3	2.5	1.87083	12	3.60555
15	2	1	3	6.8	2.79285	16	4.12311
16	2	2	3	1.9	1.70294	7	2.82843
17	2	1	3	4.5	2.34521	13	3.74166
18	2	2	3	3	2	12	3.60555
19	2	1	4	6.2	2.68328	17	4.24264
20	2	2	4	2.4	1.84391	24	5
21	2	1	4	1.4	1.54919	10	3.31662
22	2	1	4	1.8	1.67332	6	2.64575
23	2	2	4	6.8	2.79285	24	5

## Sheet: Behaviour during castration
Animal	Treatment	Pen	Head movement (cm)	Head movement Baseline	AcTotal area ± 1sd	Ac Total area ± 2 sd	Ac Total area ± 3 sd	St Total area ± 1sd	St Total area ± 2 sd	St Total area ± 3 sd	Ac ± 1SD	Ac ± 2SD	Ac ±3SD	St ± 1SD	St ± 2SD	St ±3SD
1	2	1	4519.78	732.94	5.33592	2.7703	1.95724	479.455	436.532	394.596	252.332	43.7421	42.9278	13.0296	14.6583	665.671
2	1	1	2115.04	117.44	15.6446	12.1282	10.3572	169.866	101.342	44.3691	211.604	149.231	162.635	39.2568	257.973	473.27
3	1	1	2930.64	425.27	3.59731	1.95455	1.21172	194.014	137.687	99.0002	27.6661	9.96503	12.4563	173.208	101.224	325.437
4	1	1	1851.11	946.76	8.79894	5.59406	4.14603	182.545	109.118	68.756	223.029	169.712	136.045	184.731	316.771	96.2453
5	2	1	2215.27	1202.11	7.34531	5.20496	4.2249	259.658	241.639	223.698	203.416	24.817	52.283	2.64901	3.20669	786.755
6	2	1	1833.9	785.33	3.7764	2.21621	1.46784	65.1457	10.6102	4.13902	41.7877	14.2112	17.9332	647.963	66.6573	9.64331
7	2	2	1171.06	510.7	5.47794	1.56619	1.04461	309.488	185.987	66.3856	385.737	56.1112	20.6897	10.074	51.5617	671.493
8	1	2	3891.63	887.59	6.07657	3.81995	2.64646	193.053	139.305	87.3154	68.3576	18.0873	31.684	17.7131	26.3202	702.287
9	1	2	1823.66	345.95	10.7501	4.01302	1.60518	221.376	196.805	172.675	301.279	279.373	104.994	13.3172	12.0627	806.659
10	2	2	1398.93	212.32	7.83498	3.23603	2.35613	113.513	7.96907	1.11629	394.191	73.029	39.668	686.805	201.826	5.47718
11	1	2	4406.64	782.85	6.79112	4.41543	3.19778	334.873	280.273	227.492	66.2665	17.6985	30.9724	18.213	38.6898	792.523
12	2	2	2449.17	159.6	12.3431	6.92938	4.22448	273.946	206.141	141.676	246.683	223.926	197.327	28.0387	53.965	708.362
13	1	3	1664.14	570.03	5.99914	2.4703	1.66967	171.838	139.801	108.277	327.802	74.5151	40.0862	10.8297	14.5474	851.509
14	2	3	1404.66	389.66	3.5102	2.36133	1.68919	91.2276	19.2561	11.2351	18.3755	7.19041	14.6091	453.453	27.392	15.0656
15	1	3	4671.99	509.64	4.3754	2.90148	2.12086	212.136	40.0513	16.3023	37.3515	13.3033	20.3935	481.696	87.7871	16.958
16	2	3	1965.78	505.2	2.21595	0.899212	0.621131	232.693	21.72	9.58187	207.782	7.07167	10.5035	635.41	124.898	14.5593
17	1	3	2172.08	584.24	7.27933	3.60632	2.75242	161.433	70.8837	23.1554	340.938	57.5168	43.1376	123.074	554.166	76.6259
18	2	3	2847.5	1015.83	1.77633	0.916076	0.536761	111.317	2.62388	0.385442	12.4327	4.62613	4.43338	672.139	1.44567	0.481889
19	1	4	2584.4	379.32	6.4979	4.826	4.1241	249.183	68.1627	7.24689	183.296	23.1134	40.0695	127.313	592.043	29.7442
20	2	4	3455.31	582.26	3.90196	2.50438	1.76663	498.126	309.098	161.272	36.2383	16.1497	23.3383	172.526	168.981	400.985
21	1	4	2286.26	799.45	1.97564	1.28371	0.97031	184.771	116.436	95.5543	61.361	8.41843	14.4984	455.998	90.4513	54.4392
22	1	4	2418.72	871.52	5.71221	4.28545	3.75954	255.664	186.849	119.822	240.056	45.0691	47.9738	20.1452	31.9513	730.85
23	2	4	3046.81	337.05	4.78029	3.02082	2.35177	435.311	382.97	331.006	246.923	69.6001	62.662	5.25835	5.98868	792.259

## Sheet: Feeding Behaviour+Hobo
Sample	Day	Treat	Pen	Feeding time (min/day)	FTcov	Feeding intake DM (kg/day)	FIcov	Feeding rate (g/min)	Frcov	Meal frequency (m/d)	Mfcov	Meal duration	Mdcov	Meal size (kg/meal)	Mscov	Standing duration	SD SQ	lying duration	LD SQ	standing %	Lying%
1	0	2	1	226.35	180.431	9.632	10.4064	42.5536	0.963862	16	9.42857	14.1469	19.3899	0.602	1.12197	173.75	13.2193	46.1429	6.86607	71.5278	28.4722
2	0	1	1	153.517	208.698	8.5512	8.6488	55.7021	0.696284	11	10.4286	13.9561	20.4482	0.777382	0.856446	151.778	12.3603	57.7143	7.66252	71.7361	28.2639
3	0	1	1	190.017	228.983	11.9952	9.3952	63.1271	0.702921	6	11.5714	31.6694	20.1956	1.9992	0.849798	92.4444	9.66667	65.8889	8.17856	59.2361	40.7639
4	0	1	1	219.8	278.371	10.5392	12.708	47.949	0.774495	10	11.7143	21.98	24.2124	1.05392	1.12091	121.25	11.0567	54.6667	7.46101	69.4444	30.5556
5	0	2	1	256.333	228.314	12.0736	10.3536	47.1012	0.770221	16	14.2857	16.0208	16.1389	0.7546	0.747144	61.25	7.88987	31.7333	5.72131	62.7778	37.2222
6	0	2	1	179.65	168.269	8.7528	9.5128	48.7214	0.953406	10	7.42857	17.965	23.34	0.87528	1.33704	172.143	13.1584	58.7143	7.7275	71.4583	28.5417
7	0	2	2	194.967	236.405	9.1448	8.4784	46.9044	0.611768	18	12.4286	10.8315	19.4079	0.508044	0.698038	44.7857	6.76651	60.2143	7.82396	43.5417	56.4583
8	0	1	2	212.867	199.219	9.9568	9.7672	46.7748	0.81947	10	13.2857	21.2867	15.1001	0.99568	0.744696	46.6429	6.90238	47.8	6.9857	52.0139	47.9861
9	0	1	2	213.583	217.717	11.144	11.2192	52.1764	0.877853	12	12.4286	17.7986	18.3021	0.928667	0.982924	.	.	.	.	.	.
10	0	2	2	237.5	258.714	9.3184	11.2656	39.2354	0.740271	12	12	19.7917	22.2312	0.776533	0.999534	59.6154	7.78559	38.2222	6.26276	52.0833	47.9167
11	0	1	2	214.133	162.098	8.456	9.1976	39.4894	0.950853	13	10.8571	16.4718	16.1814	0.650462	0.911198	63	8	50.5833	7.18215	56.5278	43.4722
12	0	2	2	191.133	206.898	9.7272	9.6888	50.8922	0.788987	11	13.8571	17.3758	15.187	0.884291	0.725476	59.1538	7.75589	48.2308	7.01646	56.3194	43.6806
13	0	1	3	166.05	148.8	9.2736	4.4448	55.8482	0.492397	6	11.7143	27.675	12.8246	1.5456	0.381344	48.55	7.03918	29.6	5.53173	57.2917	42.7083
14	0	2	3	206.75	140.502	10.2536	4.1888	49.5942	0.502902	13	14	15.9038	10.4644	0.788738	0.321659	60.25	7.82624	58.3077	7.70115	47.3611	52.6389
15	0	1	3	180.45	129.852	11.004	3.5176	60.9809	0.465794	11	17.8571	16.4045	7.23809	1.00036	0.203093	57.7857	7.66718	47.5714	6.96932	53.75	46.25
16	0	2	3	179.7	184.05	9.408	5.36	52.3539	0.493712	9	14	19.9667	13.3561	1.04533	0.39792	46.6875	6.90561	45	6.78233	56.1111	43.8889
17	0	1	3	204.4	200.188	9.772	5.3968	47.8082	0.451288	12	13.5714	17.0333	15.836	0.814333	0.426541	68.25	8.32166	55.0909	7.48939	55.625	44.375
18	0	2	3	178.25	156.207	9.6768	5.9776	54.2878	0.634822	12	14.5714	14.8542	11.1834	0.8064	0.423138	47.4706	6.96208	35.2778	6.0231	57.0833	42.9167
19	0	1	4	49.25	144.695	1.6016	6.5648	32.5198	0.77175	7	12.8571	7.03571	12.2953	0.2288	0.544603	38.9412	6.3199	54.0588	7.42016	45.9722	54.0278
20	0	2	4	166.433	144.862	7.7224	5.3624	46.3994	0.62634	6	17.8571	27.7389	8.09118	1.28707	0.300411	40.4706	6.43977	39.7647	6.38472	46.4583	53.5417
21	0	1	4	147.617	79.8095	7.4368	3.388	50.3791	0.732431	9	15	16.4019	5.29401	0.826311	0.230474	55.4286	7.5119	40.0667	6.40833	53.8889	46.1111
22	0	1	4	200.5	74.4929	10.5056	4.8528	52.397	1.17122	7	10.7143	28.6429	6.96	1.5008	0.483491	59.7273	7.79277	65.8182	8.17424	32.8008	67.1992
23	0	2	4	156.267	145.89	10.5392	5.7896	67.4437	0.661565	8	13	19.5333	11.3751	1.3174	0.452965	51.5714	7.25062	40.3333	6.4291	50.1389	49.8611
1	1	2	1	151.117	180.431	10.2704	10.4064	67.9634	0.963862	6	9.42857	25.1861	19.3899	1.71173	1.12197	.	.	45	6.78233	96.875	3.125
2	1	1	1	154.233	208.698	10.5672	8.6488	68.5144	0.696284	6	10.4286	25.7056	20.4482	1.7612	0.856446	98.625	9.98123	57	7.61577	76.0417	23.9583
3	1	1	1	201.717	228.983	9.548	9.3952	47.3337	0.702921	10	11.5714	20.1717	20.1956	0.9548	0.849798	55.6923	7.52943	60.6667	7.85281	48.9583	51.0417
4	1	1	1	142.85	278.371	8.7248	12.708	61.0767	0.774495	6	11.7143	23.8083	24.2124	1.45413	1.12091	136	11.7047	74.1667	8.66987	65.4167	34.5833
5	1	2	1	136.767	228.314	7.336	10.3536	53.6388	0.770221	7	14.2857	19.5381	16.1389	1.048	0.747144	69	8.3666	46.1667	6.8678	61.5278	38.4722
6	1	2	1	149.217	168.269	7.9128	9.5128	53.0289	0.953406	10	7.42857	14.9217	23.34	0.79128	1.33704	451.667	21.276	48	7	90	10
7	1	2	2	99.4667	236.405	5.0848	8.4784	51.1206	0.611768	6	12.4286	16.5778	19.4079	0.847467	0.698038	58	7.68115	70.3636	8.4477	44.3056	55.6944
8	1	1	2	92.95	199.219	4.5472	9.7672	48.9209	0.81947	6	13.2857	15.4917	15.1001	0.757867	0.744696	88.8182	9.47725	54.8889	7.47589	63.6806	36.3194
9	1	1	2	204.267	217.717	8.12	11.2192	39.752	0.877853	19	12.4286	10.7509	18.3021	0.427368	0.982924	.	.	.	.	.	.
10	1	2	2	225.8	258.714	11.3792	11.2656	50.395	0.740271	8	12	28.225	22.2312	1.4224	0.999534	384.2	19.6265	26.6	5.25357	90.7639	9.23611
11	1	1	2	213.867	162.098	8.8592	9.1976	41.4239	0.950853	8	10.8571	26.7333	16.1814	1.1074	0.911198	381.4	19.5551	34	5.91608	88.125	11.875
12	1	2	2	215.183	206.898	10.724	9.6888	49.8366	0.788987	11	13.8571	19.5621	15.187	0.974909	0.725476	203.857	14.3128	36.3333	6.1101	84.7222	15.2778
13	1	1	3	111.2	148.8	7.84	4.4448	70.5036	0.492397	6	11.7143	18.5333	12.8246	1.30667	0.381344	545.75	23.3827	7.25	2.87228	97.9861	2.01389
14	1	2	3	152.45	140.502	8.0584	4.1888	52.8593	0.502902	5	14	30.49	10.4644	1.61168	0.321659	294.25	17.1828	62.5	7.96869	82.6389	17.3611
15	1	1	3	150.633	129.852	7.1512	3.5176	47.4742	0.465794	4	17.8571	37.6583	7.23809	1.7878	0.203093	52.5385	7.317	55.1429	7.49285	51.3889	48.6111
16	1	2	3	142.55	184.05	8.6128	5.36	60.4195	0.493712	5	14	28.51	13.3561	1.72256	0.39792	62	7.93725	19.0556	4.47834	76.1111	23.8889
17	1	1	3	263.85	200.188	11.6704	5.3968	44.2312	0.451288	12	13.5714	21.9875	15.836	0.972533	0.426541	432.571	20.8224	51.3333	7.23418	78.5417	21.4583
18	1	2	3	154.583	156.207	10.3824	5.9776	67.1638	0.634822	8	14.5714	19.3229	11.1834	1.2978	0.423138	54.7778	7.46845	28.7647	5.4557	64.7917	35.2083
19	1	1	4	211.45	144.695	11.2056	6.5648	52.9941	0.77175	6	12.8571	35.2417	12.2953	1.8676	0.544603	69.2308	8.38038	38.9167	6.31796	54.5139	45.4861
20	1	2	4	235.983	144.862	10.7352	5.3624	45.4913	0.62634	8	17.8571	29.4979	8.09118	1.3419	0.300411	50.6875	7.1894	42.375	6.58597	52.9167	47.0833
21	1	1	4	219.967	79.8095	10.4384	3.388	47.4545	0.732431	6	15	36.6611	5.29401	1.73973	0.230474	71.2	8.49706	28.4706	5.42868	64.4444	35.5556
22	1	1	4	231.917	74.4929	9.6824	4.8528	41.7495	1.17122	4	10.7143	57.9792	6.96	2.4206	0.483491	48.1333	7.00952	50.0667	7.14609	34.6231	65.3769
23	1	2	4	232.017	145.89	9.3408	5.7896	40.2592	0.661565	6	13	38.6694	11.3751	1.5568	0.452965	391.75	19.8179	16.6154	4.19707	80	20
1	2	2	1	237.433	180.431	7.7952	10.4064	32.8311	0.963862	7	9.42857	33.919	19.3899	1.1136	1.12197	383	19.5959	34.5	5.95819	95.2083	4.79167
2	2	1	1	151.183	208.698	9.268	8.6488	61.3031	0.696284	6	10.4286	25.1972	20.4482	1.54467	0.856446	332.5	18.262	72	8.544	89.8611	10.1389
3	2	1	1	172.833	228.983	10.3208	9.3952	59.7153	0.702921	7	11.5714	24.6905	20.1956	1.4744	0.849798	69	8.3666	61.6364	7.91431	52.9167	47.0833
4	2	1	1	191.083	278.371	9.436	12.708	49.3816	0.774495	7	11.7143	27.2976	24.2124	1.348	1.12091	94.25	9.75961	70.75	8.47054	60.6944	39.3056
5	2	2	1	161	228.314	10.4552	10.3536	64.9391	0.770221	7	14.2857	23	16.1389	1.4936	0.747144	99.3333	10.0167	55.3	7.50333	63.3333	36.6667
6	2	2	1	149.233	168.269	7.6608	9.5128	51.3344	0.953406	6	7.42857	24.8722	23.34	1.2768	1.33704	364.667	19.1224	112	10.6301	76.6667	23.3333
7	2	2	2	225.15	236.405	11.3456	8.4784	50.3913	0.611768	10	12.4286	22.515	19.4079	1.13456	0.698038	57.8462	7.67112	58.0833	7.68657	50.625	49.375
8	2	1	2	181.183	199.219	9.5536	9.7672	52.7289	0.81947	9	13.2857	20.1315	15.1001	1.06151	0.744696	141.167	11.9234	100.667	10.083	58.0556	41.9444
9	2	1	2	31.1	217.717	1.3328	11.2192	42.8553	0.877853	2	12.4286	15.55	18.3021	0.6664	0.982924	.	.	.	.	.	.
10	2	2	2	278.7	258.714	8.0864	11.2656	29.0147	0.740271	12	12	23.225	22.2312	0.673867	0.999534	341	18.4932	80	9	94.6528	5.34722
11	2	1	2	190.567	162.098	7.5992	9.1976	39.8769	0.950853	12	10.8571	15.8806	16.1814	0.633267	0.911198	.	.	.	.	99.8611	0.138889
12	2	2	2	312.85	206.898	9.044	9.6888	28.9084	0.788987	14	13.8571	22.3464	15.187	0.646	0.725476	437.333	20.9364	70	8.42615	85.4167	14.5833
13	2	1	3	238.7	148.8	8.4168	4.4448	35.261	0.492397	14	11.7143	17.05	12.8246	0.6012	0.381344	519	22.8035	21	4.69042	98.5417	1.45833
14	2	2	3	248.067	140.502	10.1752	4.1888	41.018	0.502902	12	14	20.6722	10.4644	0.847933	0.321659	602	24.5561	154.667	12.4766	85.8333	14.1667
15	2	1	3	187.733	129.852	7.1232	3.5176	37.9432	0.465794	8	17.8571	23.4667	7.23809	0.8904	0.203093	95.6667	9.83192	68.8889	8.35996	59.7917	40.2083
16	2	2	3	198.217	184.05	8.904	5.36	44.9205	0.493712	15	14	13.2144	13.3561	0.5936	0.39792	291.5	17.1026	45.5	6.81909	87.3611	12.6389
17	2	1	3	197.8	200.188	8.7976	5.3968	44.4772	0.451288	9	13.5714	21.9778	15.836	0.977511	0.426541	.	.	.	.	100	0
18	2	2	3	247.783	156.207	8.1312	5.9776	32.8158	0.634822	14	14.5714	17.6988	11.1834	0.5808	0.423138	156.143	12.5357	60.1667	7.82091	74.7917	25.2083
19	2	1	4	281.133	144.695	9.716	6.5648	34.5601	0.77175	17	12.8571	16.5373	12.2953	0.571529	0.544603	91.2222	9.60324	54.6	7.45654	65	35
20	2	2	4	218.817	144.862	7.588	5.3624	34.6774	0.62634	9	17.8571	24.313	8.09118	0.843111	0.300411	316.8	17.8269	87.25	9.39415	75.6944	24.3056
21	2	1	4	268.067	79.8095	10.5672	3.388	39.42	0.732431	8	15	33.5083	5.29401	1.3209	0.230474	93.5556	9.72397	37.5385	6.20794	68.1944	31.8056
22	2	1	4	259.45	74.4929	8.0584	4.8528	31.0595	1.17122	14	10.7143	18.5321	6.96	0.5756	0.483491	50.3636	7.16684	74.1667	8.66987	29.4975	70.5025
23	2	2	4	205.767	145.89	8.4392	5.7896	41.0134	0.661565	10	13	20.5767	11.3751	0.84392	0.452965	664	25.7876	180.5	13.4722	74.9306	25.0694
1	3	2	1	237.483	180.431	9.884	10.4064	41.6198	0.963862	10	9.42857	23.7483	19.3899	0.9884	1.12197	203	14.2829	217.75	14.7902	51.5972	48.4028
2	3	1	1	283.5	208.698	9.8728	8.6488	34.8247	0.696284	14	10.4286	20.25	20.4482	0.7052	0.856446	119.714	10.987	80.8571	9.04749	60.6944	39.3056
3	3	1	1	111.95	228.983	7.8568	9.3952	70.1813	0.702921	8	11.5714	13.9938	20.1956	0.9821	0.849798	77	8.83176	53	7.34847	59.9306	40.0694
4	3	1	1	221.933	278.371	10.7688	12.708	48.5227	0.774495	13	11.7143	17.0718	24.2124	0.828369	1.12091	105.375	10.3138	76.875	8.82468	57.2917	42.7083
5	3	2	1	134.3	228.314	7.6552	10.3536	57.0007	0.770221	5	14.2857	26.86	16.1389	1.53104	0.747144	77.6	8.86566	67.7	8.28855	53.8889	46.1111
6	3	2	1	272.9	168.269	10.1136	9.5128	37.0597	0.953406	9	7.42857	30.3222	23.34	1.12373	1.33704	365.667	19.1485	169.667	13.0639	64.6528	35.3472
7	3	2	2	191.533	236.405	8.932	8.4784	46.6342	0.611768	7	12.4286	27.3619	19.4079	1.276	0.698038	44.2857	6.72947	58.9286	7.74135	42.7083	57.2917
8	3	1	2	222.367	199.219	10.948	9.7672	49.234	0.81947	9	13.2857	24.7074	15.1001	1.21644	0.744696	132.667	11.5614	101.667	10.1325	57.6389	42.3611
9	3	1	2	136.75	217.717	4.0768	11.2192	29.8121	0.877853	5	12.4286	27.35	18.3021	0.81536	0.982924	.	.	.	.	.	.
10	3	2	2	282.267	258.714	9.6544	11.2656	34.2031	0.740271	9	12	31.363	22.2312	1.07271	0.999534	594.5	24.4029	100	10.0499	82.5694	17.4306
11	3	1	2	271.2	162.098	8.1144	9.1976	29.9204	0.950853	10	10.8571	27.12	16.1814	0.81144	0.911198	384.333	19.6299	122.333	11.1056	74.5139	25.4861
12	3	2	2	274.883	206.898	9.1	9.6888	33.105	0.788987	10	13.8571	27.4883	15.187	0.91	0.725476	103.286	10.212	65.8571	8.17662	67.9861	32.0139
13	3	1	3	168.917	148.8	5.6392	4.4448	33.3845	0.492397	8	11.7143	21.1146	12.8246	0.7049	0.381344	25.2	5.11859	48.2857	7.02038	36.25	63.75
14	3	2	3	130.833	140.502	5.2304	4.1888	39.9776	0.502902	13	14	10.0641	10.4644	0.402338	0.321659	619.5	24.9098	.	.	60.625	39.375
15	3	1	3	182.517	129.852	9.38	3.5176	51.3926	0.465794	10	17.8571	18.2517	7.23809	0.938	0.203093	142.429	11.9762	55.3333	7.50555	69.0972	30.9028
16	3	2	3	192.8	184.05	9.6544	5.36	50.0747	0.493712	7	14	27.5429	13.3561	1.3792	0.39792	90.8	9.58123	47	6.9282	64.0972	35.9028
17	3	1	3	170.783	200.188	8.0584	5.3968	47.1849	0.451288	7	13.5714	24.3976	15.836	1.1512	0.426541	765	27.6767	62	7.93725	91.1806	8.81944
18	3	2	3	173.283	156.207	7.1344	5.9776	41.1719	0.634822	4	14.5714	57.7611	11.1834	1.7836	0.423138	230.75	15.2233	110.2	10.5451	68.8889	31.1111
19	3	1	4	235.9	144.695	10.3544	6.5648	43.8932	0.77175	8	12.8571	26.2111	12.2953	1.2943	0.544603	69.1	8.37257	82.5556	9.14087	45.4861	54.5139
20	3	2	4	229.867	144.862	10.1696	5.3624	44.2413	0.62634	12	17.8571	19.1556	8.09118	0.847467	0.300411	383	19.5959	79.6667	8.98146	92.2222	7.77778
21	3	1	4	182.417	79.8095	7.6944	3.388	42.1804	0.732431	14	15	13.0298	5.29401	0.5496	0.230474	57.8462	7.67112	54.6923	7.46273	52.2222	47.7778
22	3	1	4	82.0833	74.4929	2.2568	4.8528	27.494	1.17122	4	10.7143	20.5208	6.96	0.5642	0.483491	43.5625	6.67551	51.625	7.25431	35.0251	64.9749
23	3	2	4	187.583	145.89	8.4784	5.7896	45.198	0.661565	16	13	11.724	11.3751	0.5299	0.452965	532.5	23.0976	.	.	73.9583	26.0417
1	4	2	1	169.833	180.431	8.5624	10.4064	50.4165	0.963862	12	9.42857	14.1528	19.3899	0.713533	1.12197	33.5556	5.8784	117.889	10.9036	20.9722	79.0278
2	4	1	1	206.583	208.698	8.7864	8.6488	42.532	0.696284	14	10.4286	14.756	20.4482	0.6276	0.856446	35.7692	6.06376	72.4615	8.57097	34.5833	65.4167
3	4	1	1	253.217	228.983	12.0736	9.3952	47.6809	0.702921	14	11.5714	18.0869	20.1956	0.8624	0.849798	55.0833	7.48888	70.8182	8.47456	41.8056	58.1944
4	4	1	1	176.1	278.371	9.3128	12.708	52.8836	0.774495	13	11.7143	13.5462	24.2124	0.716369	1.12091	52.7273	7.32989	68	8.30662	43.3333	56.6667
5	4	2	1	202.583	228.314	10.6512	10.3536	52.5769	0.770221	12	14.2857	16.8819	16.1389	0.8876	0.747144	50.5714	7.18132	49.6429	7.11638	49.0972	50.9028
6	4	2	1	198.633	168.269	10.5056	9.5128	52.8894	0.953406	12	7.42857	16.5528	23.34	0.875467	1.33704	170	13.0767	.	.	50.7639	49.2361
7	4	2	2	153.817	236.405	7.5992	8.4784	49.4043	0.611768	9	12.4286	17.0907	19.4079	0.844356	0.698038	41.4167	6.51281	76.9167	8.82704	35.9028	64.0972
8	4	1	2	193.65	199.219	9.4752	9.7672	48.9295	0.81947	15	13.2857	12.91	15.1001	0.63168	0.744696	84.1429	9.22729	118.75	10.943	43.4722	56.5278
9	4	1	2	156.65	217.717	6.5632	11.2192	41.8972	0.877853	14	12.4286	11.1893	18.3021	0.4688	0.982924	.	.	.	.	.	.
10	4	2	2	141.067	258.714	8.988	11.2656	63.7146	0.740271	14	12	10.0762	22.2312	0.642	0.999534	461	21.4942	.	.	64.0278	35.9722
11	4	1	2	149.733	162.098	7.3416	9.1976	49.0312	0.950853	8	10.8571	18.7167	16.1814	0.9177	0.911198	113.333	10.6927	138	11.7898	52.0833	47.9167
12	4	2	2	137.017	206.898	7.3752	9.6888	53.827	0.788987	11	13.8571	12.4561	15.187	0.670473	0.725476	45.5	6.81909	87.7273	9.41952	32.9861	67.0139
13	4	1	3	173.883	148.8	8.848	4.4448	50.8847	0.492397	11	11.7143	15.8076	12.8246	0.804364	0.381344	24.7391	5.07337	30.8462	5.64324	37.6389	62.3611
14	4	2	3	218.683	140.502	10.3432	4.1888	47.2976	0.502902	12	14	18.2236	10.4644	0.861933	0.321659	329.667	18.1842	135.667	11.6905	71.7361	28.2639
15	4	1	3	199.667	129.852	8.6016	3.5176	43.0798	0.465794	17	17.8571	11.7451	7.23809	0.505976	0.203093	120.571	11.0259	78.375	8.90926	58.75	41.25
16	4	2	3	97.2167	184.05	6.1432	5.36	63.1908	0.493712	5	14	19.4433	13.3561	1.22864	0.39792	41.5333	6.52176	58.5	7.71362	43.125	56.875
17	4	1	3	183.483	200.188	10.3264	5.3968	56.2798	0.451288	15	13.5714	12.2322	15.836	0.688427	0.426541	.	.	.	#VALUE!	100	0
18	4	2	3	145.4	156.207	7.672	5.9776	52.7648	0.634822	8	14.5714	18.175	11.1834	0.959	0.423138	293.5	17.161	81.5	9.08295	70.2083	29.7917
19	4	1	4	167.25	144.695	10.192	6.5648	60.9387	0.77175	9	12.8571	18.5833	12.2953	1.13244	0.544603	65.875	8.17771	102.6	10.1784	39.0972	60.9028
20	4	2	4	181.25	144.862	9.0384	5.3624	49.867	0.62634	10	17.8571	18.125	8.09118	0.90384	0.300411	212.25	14.6031	130.5	11.4673	58.9583	41.0417
21	4	1	4	199.55	79.8095	9.0832	3.388	45.5184	0.732431	12	15	16.6292	5.29401	0.756933	0.230474	61.6667	7.91623	43.4	6.66333	51.3889	48.6111
22	4	1	4	210.383	74.4929	9.6096	4.8528	45.6766	1.17122	10	10.7143	21.0383	6.96	0.96096	0.483491	34.6875	5.9739	48.4375	7.03118	27.8894	72.1106
23	4	2	4	164.867	145.89	7.9576	5.7896	48.2669	0.661565	8	13	20.6083	11.3751	0.9947	0.452965	.	.	.	.	65.2083	34.7917
1	5	2	1	200.967	180.431	9.8224	10.4064	48.8758	0.963862	7	9.42857	28.7095	19.3899	1.4032	1.12197	44.3333	6.733	73.7273	8.64449	36.9444	63.0556
2	5	1	1	196.667	208.698	9.66	8.6488	49.1186	0.696284	9	10.4286	21.8519	20.4482	1.07333	0.856446	30.3889	5.60258	48.4737	7.03375	38.1944	61.8056
3	5	1	1	251.433	228.983	9.8784	9.3952	39.2883	0.702921	10	11.5714	25.1433	20.1956	0.98784	0.849798	37.0625	6.16948	46.3889	6.88396	42.0139	57.9861
4	5	1	1	237.883	278.371	8.8032	12.708	37.0064	0.774495	8	11.7143	29.7354	24.2124	1.1004	1.12091	63.0909	8.00568	90.6667	9.57427	43.1944	56.8056
5	5	2	1	205.883	228.314	11.0712	10.3536	53.7741	0.770221	9	14.2857	22.8759	16.1389	1.23013	0.747144	47.4286	6.95906	56.6429	7.59229	44.9306	55.0694
6	5	2	1	206.717	168.269	11.7376	9.5128	56.7811	0.953406	7	7.42857	29.531	23.34	1.6768	1.33704	114.429	10.7438	101.833	10.1407	51.8056	48.1944
7	5	2	2	213.1	236.405	10.7016	8.4784	50.2187	0.611768	7	12.4286	30.4429	19.4079	1.5288	0.698038	46.3333	6.87992	76.5833	8.80814	36.1806	63.8194
8	5	1	2	171.667	199.219	11.788	9.7672	68.668	0.81947	7	13.2857	24.5238	15.1001	1.684	0.744696	57.1818	7.6277	71	8.48528	43.6806	56.3194
9	5	1	2	209.667	217.717	11.844	11.2192	56.4897	0.877853	9	12.4286	23.2963	18.3021	1.316	0.982924	.	.	.	.	.	.
10	5	2	2	226.15	258.714	10.2984	11.2656	45.5379	0.740271	7	12	32.3071	22.2312	1.4712	0.999534	107.571	10.4198	94.7143	9.78337	52.2917	47.7083
11	5	1	2	173.417	162.098	8.4	9.1976	48.4383	0.950853	9	10.8571	19.2685	16.1814	0.933333	0.911198	66.6667	8.22598	63.7143	8.04452	43.6111	56.3889
12	5	2	2	58.4167	206.898	1.8928	9.6888	32.4017	0.788987	5	13.8571	11.6833	15.187	0.37856	0.725476	48.25	7.01783	65.6154	8.16182	43.6111	56.3889
13	5	1	3	244.9	148.8	11.6088	4.4448	47.4022	0.492397	14	11.7143	17.4929	12.8246	0.8292	0.381344	47.1111	6.93622	35.6111	6.05071	55.4861	44.5139
14	5	2	3	231.033	140.502	11.3624	4.1888	49.1808	0.502902	14	14	16.5024	10.4644	0.8116	0.321659	209	14.4914	176.667	13.3292	63.1944	36.8056
15	5	1	3	284.667	129.852	11.4464	3.5176	40.2098	0.465794	20	17.8571	14.2333	7.23809	0.57232	0.203093	100.625	10.0809	78.25	8.90225	55.9028	44.0972
16	5	2	3	216.833	184.05	11.5136	5.36	53.0988	0.493712	11	14	19.7121	13.3561	1.04669	0.39792	59.4615	7.7757	50.5	7.17635	53.8194	46.1806
17	5	1	3	215.783	200.188	13.44	5.3968	62.2847	0.451288	8	13.5714	26.9729	15.836	1.68	0.426541	575	24	214	14.6629	81.0417	18.9583
18	5	2	3	154.867	156.207	9.828	5.9776	63.461	0.634822	9	14.5714	17.2074	11.1834	1.092	0.423138	106.167	10.3521	115.333	10.7858	51.9444	48.0556
19	5	1	4	175.933	144.695	9.3352	6.5648	53.061	0.77175	11	12.8571	15.9939	12.2953	0.848655	0.544603	52.4444	7.31057	91.2222	9.60324	32.7778	67.2222
20	5	2	4	139.3	144.862	8.2656	5.3624	59.3367	0.62634	15	17.8571	9.28667	8.09118	0.55104	0.300411	166.25	12.9325	179.25	13.4257	46.1806	53.8194
21	5	1	4	231.967	79.8095	12.0624	3.388	52.0006	0.732431	12	15	19.3306	5.29401	1.0052	0.230474	33.8947	5.90718	44.5556	6.74949	43.8889	56.1111
22	5	1	4	171.883	74.4929	9.4416	4.8528	54.9303	1.17122	15	10.7143	11.4589	6.96	0.62944	0.483491	45.6875	6.83283	51.9333	7.27553	32.7136	67.2864
23	5	2	4	154.683	145.89	9.8	5.7896	63.3552	0.661565	17	13	9.09902	11.3751	0.576471	0.452965	569	23.8747	.	.	99.9306	0.0694444
1	6	2	1	135.083	180.431	8.6968	10.4064	64.381	0.963862	11	9.42857	12.2803	19.3899	0.790618	1.12197	35.2667	6.02218	66.0667	8.18942	31.1806	68.8194
2	6	1	1	190.983	208.698	9.576	8.6488	50.1405	0.696284	11	10.4286	17.3621	20.4482	0.870545	0.856446	27.55	5.34322	43.75	6.68954	38.2639	61.7361
3	6	1	1	180.133	228.983	10.1584	9.3952	56.3938	0.702921	13	11.5714	13.8564	20.1956	0.781415	0.849798	52.5	7.31437	85.4545	9.29809	39.7222	60.2778
4	6	1	1	215.083	278.371	11.032	12.708	51.2917	0.774495	10	11.7143	21.5083	24.2124	1.1032	1.12091	63	8	65	8.12404	50.3472	49.6528
5	6	2	1	212.733	228.314	8.0248	10.3536	37.7223	0.770221	14	14.2857	15.1952	16.1389	0.5732	0.747144	34.9333	5.99444	56.6875	7.59523	37.6389	62.3611
6	6	2	1	150.433	168.269	9.7608	9.5128	64.8846	0.953406	8	7.42857	18.8042	23.34	1.2201	1.33704	57.8	7.66812	84.9	9.26823	41.0417	58.9583
7	6	2	2	217	236.405	10.64	8.4784	49.0323	0.611768	18	12.4286	12.0556	19.4079	0.591111	0.698038	41.5	6.5192	80.4167	9.02312	32.9861	67.0139
8	6	1	2	221.083	199.219	11.3288	9.7672	51.2422	0.81947	10	13.2857	22.1083	15.1001	1.13288	0.744696	59.1818	7.75769	83.3	9.1815	39.5833	60.4167
9	6	1	2	240.833	217.717	12.376	11.2192	51.3882	0.877853	9	12.4286	26.7593	18.3021	1.37511	0.982924	.	.	.	.	.	.
10	6	2	2	197.2	258.714	12.7904	11.2656	64.86	0.740271	6	12	32.8667	22.2312	2.13173	0.999534	57.7	7.66159	86.2	9.33809	40.0694	59.9306
11	6	1	2	262.45	162.098	13.8096	9.1976	52.618	0.950853	11	10.8571	23.8591	16.1814	1.25542	0.911198	92.25	9.6566	98.5714	9.97855	46.5278	53.4722
12	6	2	2	138.05	206.898	8.8704	9.6888	64.255	0.788987	9	13.8571	15.3389	15.187	0.9856	0.725476	38.8	6.30872	61.5333	7.9078	40.4167	59.5833
13	6	1	3	168.95	148.8	9.2008	4.4448	54.4587	0.492397	12	11.7143	14.0792	12.8246	0.766733	0.381344	42.25	6.57647	28.55	5.43599	60.3472	39.6528
14	6	2	3	203.817	140.502	12.9696	4.1888	63.6337	0.502902	12	14	16.9847	10.4644	1.0808	0.321659	125.4	11.2428	166.8	12.9538	42.0833	57.9167
15	6	1	3	200.517	129.852	11.6816	3.5176	58.2575	0.465794	12	17.8571	16.7097	7.23809	0.973467	0.203093	62.7	7.98123	90.3333	9.55685	41.875	58.125
16	6	2	3	205.183	184.05	10.5112	5.36	51.2283	0.493712	10	14	20.5183	13.3561	1.05112	0.39792	145.222	12.0922	45.5	6.81909	71.8056	28.1944
17	6	1	3	180.383	200.188	8.092	5.3968	44.86	0.451288	10	13.5714	18.0383	15.836	0.8092	0.426541	486.5	22.0794	113	10.6771	66.5278	33.4722
18	6	2	3	203.967	156.207	11.3792	5.9776	55.7895	0.634822	10	14.5714	20.3967	11.1834	1.13792	0.423138	114	10.7238	84.8571	9.26591	58.75	41.25
19	6	1	4	209.2	144.695	11.9448	6.5648	57.0975	0.77175	7	12.8571	29.8857	12.2953	1.7064	0.544603	77.2	8.84308	80.8889	9.04925	49.3056	50.6944
20	6	2	4	202.333	144.862	12.0176	5.3624	59.3951	0.62634	7	17.8571	28.9048	8.09118	1.7168	0.300411	108.857	10.4813	118.833	10.9468	50.4861	49.5139
21	6	1	4	175.867	79.8095	10.2928	3.388	58.5262	0.732431	9	15	19.5407	5.29401	1.14364	0.230474	39.1579	6.33703	37.8947	6.23656	50	50
22	6	1	4	151.567	74.4929	10.3544	4.8528	68.3158	1.17122	11	10.7143	13.7788	6.96	0.941309	0.483491	38.2857	6.26783	48.7647	7.05441	30.603	69.397
23	6	2	4	200.3	145.89	11.424	5.7896	57.0344	0.661565	9	13	22.2556	11.3751	1.26933	0.452965	.	.	.	.	65.9722	34.0278
1	7	2	1	225.95	180.431	12.264	10.4064	54.2775	0.963862	10	9.42857	22.595	19.3899	1.2264	1.12197
2	7	1	1	.	.	.	8.6488	.	0.696284	.	10.4286	.	20.4482	.	0.856446
3	7	1	1	316.767	228.983	11.8272	9.3952	37.3373	0.702921	14	11.5714	22.6262	20.1956	0.8448	0.849798
4	7	1	1	268.65	278.371	11.7208	12.708	43.6285	0.774495	11	11.7143	24.4227	24.2124	1.06553	1.12091
5	7	2	1	263.983	228.314	11.172	10.3536	42.3209	0.770221	14	14.2857	18.856	16.1389	0.798	0.747144
6	7	2	1	273.85	168.269	10.948	9.5128	39.9781	0.953406	11	7.42857	24.8955	23.34	0.995273	1.33704
7	7	2	2	215.133	236.405	12.6448	8.4784	58.7766	0.611768	8	12.4286	26.8917	19.4079	1.5806	0.698038
8	7	1	2	193.65	199.219	9.6376	9.7672	49.7681	0.81947	9	13.2857	21.5167	15.1001	1.07084	0.744696
9	7	1	2	278.967	217.717	10.9088	11.2192	39.1043	0.877853	17	12.4286	16.4098	18.3021	0.641694	0.982924
10	7	2	2	187.167	258.714	11.1496	11.2656	59.5704	0.740271	8	12	23.3958	22.2312	1.3937	0.999534
11	7	1	2	210.95	162.098	10.8696	9.1976	51.5269	0.950853	17	10.8571	12.4088	16.1814	0.639388	0.911198
12	7	2	2	172.983	206.898	8.54	9.6888	49.3689	0.788987	15	13.8571	11.5322	15.187	0.569333	0.725476
13	7	1	3	164.5	148.8	10.0184	4.4448	60.9021	0.492397	17	11.7143	9.67647	12.8246	0.589318	0.381344
14	7	2	3	160.433	140.502	8.9768	4.1888	55.9535	0.502902	10	14	16.0433	10.4644	0.89768	0.321659
15	7	1	3	272.717	129.852	11.5248	3.5176	42.2592	0.465794	16	17.8571	17.0448	7.23809	0.7203	0.203093
16	7	2	3	204.733	184.05	9.9512	5.36	48.6057	0.493712	10	14	20.4733	13.3561	0.99512	0.39792
17	7	1	3	215.983	200.188	9.66	5.3968	44.7257	0.451288	9	13.5714	23.9981	15.836	1.07333	0.426541
18	7	2	3	226.783	156.207	10.6736	5.9776	47.0652	0.634822	21	14.5714	10.7992	11.1834	0.508267	0.423138
19	7	1	4	143.65	144.695	10.0688	6.5648	70.0926	0.77175	5	12.8571	28.73	12.2953	2.01376	0.544603
20	7	2	4	179.6	144.862	8.9712	5.3624	49.951	0.62634	12	17.8571	14.9667	8.09118	0.7476	0.300411
21	7	1	4	162.65	79.8095	9.0776	3.388	55.8106	0.732431	7	15	23.2357	5.29401	1.2968	0.230474
22	7	1	4	231.867	74.4929	10.36	4.8528	44.6809	1.17122	9	10.7143	25.763	6.96	1.15111	0.483491
23	7	2	4	257.967	145.89	12.2304	5.7896	47.4108	0.661565	10	13	25.7967	11.3751	1.22304	0.452965
1	8	2	1	204.633	180.431	11.704	10.4064	57.195	0.963862	6	9.42857	34.1056	19.3899	1.95067	1.12197	117.143	10.8694	78.875	8.93728	56.1111	43.8889
2	8	1	1	157.567	208.698	8.148	8.6488	51.7114	0.696284	9	10.4286	17.5074	20.4482	0.905333	0.856446	85	9.27362	69.6667	8.40635	51.0417	48.9583
3	8	1	1	257.983	228.983	12.3592	9.3952	47.907	0.702921	14	11.5714	18.4274	20.1956	0.8828	0.849798	121	11.0454	76	8.77496	55.2083	44.7917
4	8	1	1	242.4	278.371	11.9448	12.708	49.2772	0.774495	11	11.7143	22.0364	24.2124	1.08589	1.12091	193.2	13.9356	67.7143	8.28941	61.4583	38.5417
5	8	2	1	282.167	228.314	11.8328	10.3536	41.9355	0.770221	10	14.2857	28.2167	16.1389	1.18328	0.747144	61.7273	7.92006	57.1429	7.62515	44.4444	55.5556
6	8	2	1	123.95	168.269	7.028	9.5128	56.7003	0.953406	7	7.42857	17.7071	23.34	1.004	1.33704	175.2	13.274	152.5	12.3895	55.9722	44.0278
7	8	2	2	148.95	236.405	6.9944	8.4784	46.958	0.611768	8	12.4286	18.6187	19.4079	0.8743	0.698038	96.125	9.8552	59.8182	7.7986	54.2361	45.7639
8	8	1	2	169.967	199.219	9.548	9.7672	56.1757	0.81947	7	13.2857	24.281	15.1001	1.364	0.744696	95.5	9.82344	107.286	10.406	48.6111	51.3889
9	8	1	2	140.933	217.717	6.9384	11.2192	49.2318	0.877853	8	12.4286	17.6167	18.3021	0.8673	0.982924	204	14.3178	101	10.0995	70.4167	29.5833
10	8	2	2	184.817	258.714	9.7496	11.2656	52.7528	0.740271	7	12	26.4024	22.2312	1.3928	0.999534	134.714	11.6496	27.05	5.29623	62.1528	37.8472
11	8	1	2	269.283	162.098	13.048	9.1976	48.4545	0.950853	13	10.8571	20.7141	16.1814	1.00369	0.911198	.	.	.	.	61.1806	38.8194
12	8	2	2	186.583	206.898	8.5064	9.6888	45.5904	0.788987	8	13.8571	23.3229	15.187	1.0633	0.725476	127.714	11.3452	92.3333	9.66092	44.5833	55.4167
13	8	1	3	255.417	148.8	12.0792	4.4448	47.2921	0.492397	12	11.7143	21.2847	12.8246	1.0066	0.381344	100.75	10.0871	65	8.12404	54.8611	45.1389
14	8	2	3	290.95	140.502	11.7488	4.1888	40.3808	0.502902	9	14	32.3278	10.4644	1.30542	0.321659	179.833	13.4474	98.8	9.98999	61.9444	38.0556
15	8	1	3	52.3333	129.852	2.0272	3.5176	38.7363	0.465794	4	17.8571	13.0833	7.23809	0.5068	0.203093	165.6	12.9074	149.5	12.2678	49.7222	50.2778
16	8	2	3	368.483	184.05	9.2512	5.36	25.1062	0.493712	8	14	46.0604	13.3561	1.1564	0.39792	192.25	13.9014	48.4615	7.03289	56.1806	43.8194
17	8	1	3	329.783	200.188	12.0904	5.3968	36.6616	0.451288	11	13.5714	29.9803	15.836	1.09913	0.426541	153.25	12.4197	22.1389	4.81029	.	.
18	8	2	3	363.117	156.207	8.6128	5.9776	23.7191	0.634822	5	14.5714	72.6233	11.1834	1.72256	0.423138	93.5556	9.72397	50.5714	7.18132	49.7917	50.2083
19	8	1	4	330.833	144.695	9.1616	6.5648	27.6925	0.77175	10	12.8571	33.0833	12.2953	0.91616	0.544603	271.75	16.5151	89.8	9.5289	68.8194	31.1806
20	8	2	4	280.65	144.862	12.4712	5.3624	44.4368	0.62634	5	17.8571	56.13	8.09118	2.49424	0.300411	129.875	11.4401	83.4286	9.1885	56.875	43.125
21	8	1	4	301.633	79.8095	12.8352	3.388	42.5523	0.732431	7	15	43.0905	5.29401	1.8336	0.230474	57.3077	7.63595	35.4	6.03324	38.3333	61.6667
22	8	1	4	311.8	74.4929	10.2536	4.8528	32.8852	1.17122	10	10.7143	31.18	6.96	1.02536	0.483491	134	11.619	107	10.3923	47.9861	52.0139
23	8	2	4	252.083	145.89	10.6176	5.7896	42.1194	0.661565	8	13	31.5104	11.3751	1.3272	0.452965	.	.	61	7.87401	82.9861	17.0139
1	9	2	1	229.317	180.431	8.9264	10.4064	38.9261	0.963862	14	9.42857	16.3798	19.3899	0.6376	1.12197	314.667	17.767	119.6	10.9818	67.2917	32.7083
2	9	1	1	228.417	208.698	9.0104	8.6488	39.4472	0.696284	17	10.4286	13.4363	20.4482	0.530024	0.856446	722	26.8887	181.5	13.5093	52.2222	47.7778
3	9	1	1	266.283	228.983	10.9704	9.3952	41.1982	0.702921	13	11.5714	20.4833	20.1956	0.843877	0.849798	126.571	11.2948	53.2143	7.36304	61.5278	38.4722
4	9	1	1	239.433	278.371	8.12	12.708	33.9134	0.774495	6	11.7143	39.9056	24.2124	1.35333	1.12091	135.667	11.6905	63.7778	8.04846	62.1528	37.8472
5	9	2	1	283.283	228.314	8.736	10.3536	30.8384	0.770221	9	14.2857	31.4759	16.1389	0.970667	0.747144	99.7143	10.0357	64.8182	8.11284	52.1528	47.8472
6	9	2	1	358.733	168.269	9.3408	9.5128	26.0383	0.953406	9	7.42857	39.8593	23.34	1.03787	1.33704	264	16.2788	124.143	11.1867	59.8611	40.1389
7	9	2	2	389.867	236.405	10.0688	8.4784	25.8263	0.611768	10	12.4286	38.9867	19.4079	1.00688	0.698038	116.833	10.8551	73.1	8.60814	51.8056	48.1944
8	9	1	2	275.233	199.219	10.0744	9.7672	36.6031	0.81947	12	13.2857	22.9361	15.1001	0.839533	0.744696	149.5	12.2678	78.5714	8.92028	60.9722	39.0278
9	9	1	2	198.117	217.717	9.7384	11.2192	49.1549	0.877853	5	12.4286	39.6233	18.3021	1.94768	0.982924	177.667	13.3666	85.75	9.31397	74.4444	25.5556
10	9	2	2	337.967	258.714	9.4304	11.2656	27.9033	0.740271	9	12	37.5519	22.2312	1.04782	0.999534	254.75	15.9922	16.4615	4.1787	70.0694	29.9306
11	9	1	2	261.467	162.098	11.5304	9.1976	44.0989	0.950853	7	10.8571	37.3524	16.1814	1.6472	0.911198	.	.	.	.	68.125	31.875
12	9	2	2	284.933	206.898	10.4944	9.6888	36.8311	0.788987	6	13.8571	47.4889	15.187	1.74907	0.725476	193.6	13.9499	96.3333	9.86577	80.6944	19.3056
13	9	1	3	310.367	148.8	12.5552	4.4448	40.4528	0.492397	5	11.7143	62.0733	12.8246	2.51104	0.381344	176.6	13.3267	80.3333	9.0185	64.375	35.625
14	9	2	3	308.3	140.502	9.6488	4.1888	31.2968	0.502902	11	14	28.0273	10.4644	0.877164	0.321659	154	12.4499	29.8125	5.5509	66.4583	33.5417
15	9	1	3	309.767	129.852	10.052	3.5176	32.4502	0.465794	7	17.8571	44.2524	7.23809	1.436	0.203093	407	20.199	247.667	15.7692	64.3056	35.6944
16	9	2	3	302.25	184.05	9.4696	5.36	31.3304	0.493712	10	14	30.225	13.3561	0.94696	0.39792	316.667	17.8232	222.5	14.9499	69.0278	30.9722
17	9	1	3	345.45	200.188	10.92	5.3968	31.6109	0.451288	8	13.5714	43.1812	15.836	1.365	0.426541	.	.	18.8	.	.	.
18	9	2	3	334.117	156.207	10.0632	5.9776	30.1188	0.634822	13	14.5714	25.7013	11.1834	0.774092	0.423138	172	13.1529	70.8889	8.47873	68.4028	31.5972
19	9	1	4	332.75	144.695	8.8536	6.5648	26.6074	0.77175	10	12.8571	33.275	12.2953	0.88536	0.544603	458.5	21.436	20.2609	4.61095	75.6944	24.3056
20	9	2	4	218.8	144.862	7.5152	5.3624	34.3473	0.62634	9	17.8571	24.3111	8.09118	0.835022	0.300411	210	14.5258	58.5	7.71362	73.6111	26.3889
21	9	1	4	203.883	79.8095	8.8144	3.388	43.2326	0.732431	7	15	29.1262	5.29401	1.2592	0.230474	271	16.4924	16.8846	4.22902	70.2083	29.7917
22	9	1	4	271.217	74.4929	12.264	4.8528	45.2185	1.17122	5	10.7143	54.2433	6.96	2.4528	0.483491	293	17.1464	51.5833	7.25144	71.4583	28.5417
23	9	2	4	84.7167	145.89	2.1224	5.7896	25.0529	0.661565	4	13	21.1792	11.3751	0.5306	0.452965	.	.	129	11.4018	99.0278	0.972222
1	10	2	1	250.067	180.431	7.224	10.4064	28.8883	0.963862	8	9.42857	31.2583	19.3899	0.903	1.12197	97	9.89949	33.25	5.85235	40.4167	59.5833
2	10	1	1	233.017	208.698	9.4976	8.6488	40.7593	0.696284	8	10.4286	29.1271	20.4482	1.1872	0.856446	134.6	11.6447	144.167	12.0485	46.7361	53.2639
3	10	1	1	309.983	228.983	10.0912	9.3952	32.554	0.702921	10	11.5714	30.9983	20.1956	1.00912	0.849798	104	10.247	37.625	6.2149	42.0139	57.9861
4	10	1	1	306.4	278.371	9.8112	12.708	32.0209	0.774495	9	11.7143	34.0444	24.2124	1.09013	1.12091	58.5	7.71362	47.3	6.94982	40.625	59.375
5	10	2	1	98.2167	228.314	3.22	10.3536	32.7847	0.770221	3	14.2857	49.1083	16.1389	1.07333	0.747144	85.5714	9.30438	58.4375	7.70957	41.5972	58.4028
6	10	2	1	237.517	168.269	9.5424	9.5128	40.1757	0.953406	17	7.42857	13.9716	23.34	0.561318	1.33704	77.7143	8.87211	103.75	10.2347	37.7778	62.2222
7	10	2	2	211.05	236.405	9.2064	8.4784	43.6219	0.611768	14	12.4286	15.075	19.4079	0.6576	0.698038	86.8333	9.37194	61	7.87401	36.1806	63.8194
8	10	1	2	207.85	199.219	8.596	9.7672	41.3567	0.81947	14	13.2857	14.8464	15.1001	0.614	0.744696	85.4286	9.2967	103.625	10.2286	42.8472	57.1528
9	10	1	2	216.95	217.717	10.5616	11.2192	48.6822	0.877853	15	12.4286	14.4633	18.3021	0.704107	0.982924	136.8	11.7388	109	10.4881	47.5	52.5
10	10	2	2	190	258.714	10.5336	11.2656	55.44	0.740271	12	12	15.8333	22.2312	0.8778	0.999534	80.8571	9.04749	49.1765	7.08354	44.7222	55.2778
11	10	1	2	165.85	162.098	9.3016	9.1976	56.0844	0.950853	9	10.8571	18.4278	16.1814	1.03351	0.911198	.	.	.	.	41.9444	58.0556
12	10	2	2	219.067	206.898	10.08	9.6888	46.0134	0.788987	16	13.8571	13.6917	15.187	0.63	0.725476	100.667	10.083	56.3077	7.57018	44.2361	55.7639
13	10	1	3	193.633	148.8	9.0888	4.4448	46.9382	0.492397	13	11.7143	14.8949	12.8246	0.699138	0.381344	146.833	12.1587	74.4	8.68332	59.4444	40.5556
14	10	2	3	196.15	140.502	9.5648	4.1888	48.7627	0.502902	21	14	9.34048	10.4644	0.455467	0.321659	83.125	9.17197	25.4516	5.14311	46.1806	53.8194
15	10	1	3	231.55	129.852	8.8536	3.5176	38.2362	0.465794	19	17.8571	12.1868	7.23809	0.465979	0.203093	146	12.1244	189	13.784	40.5556	59.4444
16	10	2	3	220.7	184.05	9.7552	5.36	44.2012	0.493712	18	14	12.2611	13.3561	0.541956	0.39792	69.1429	8.37513	33.4	5.86515	37.9167	62.0833
17	10	1	3	158.933	200.188	9.0216	5.3968	56.7634	0.451288	10	13.5714	15.8933	15.836	0.90216	0.426541	183.5	.	39.9	.	.	.
18	10	2	3	255.833	156.207	9.576	5.9776	37.4306	0.634822	14	14.5714	18.2738	11.1834	0.684	0.423138	46	6.85565	65.3333	8.14453	28.75	71.25
19	10	1	4	210.317	144.695	9.2568	6.5648	44.0136	0.77175	13	12.8571	16.1782	12.2953	0.712062	0.544603	53.8571	7.40656	138.286	11.8019	26.1806	73.8194
20	10	2	4	215.5	144.862	9.4864	5.3624	44.0204	0.62634	12	17.8571	17.9583	8.09118	0.790533	0.300411	65.7778	8.17177	57.4167	7.64308	37.9167	62.0833
21	10	1	4	267.067	79.8095	10.92	3.388	40.8887	0.732431	19	15	14.0561	5.29401	0.574737	0.230474	43.9231	6.70247	59.2	7.75887	37.3611	62.6389
22	10	1	4	156.817	74.4929	6.7592	4.8528	43.1026	1.17122	6	10.7143	26.1361	6.96	1.12653	0.483491	61	7.87401	71.9	8.53815	35.4861	64.5139
23	10	2	4	178.05	145.89	8.8592	5.7896	49.7568	0.661565	12	13	14.8375	11.3751	0.738267	0.452965	259.667	16.1452	47.1429	6.93851	46.1111	53.8889
1	11	2	1	165.933	180.431	8.7696	10.4064	52.8501	0.963862	7	9.42857	23.7048	19.3899	1.2528	1.12197	62	7.93725	43.8	6.69328	38.75	61.25
2	11	1	1	181.7	208.698	7.4424	8.6488	40.9598	0.696284	11	10.4286	16.5182	20.4482	0.676582	0.856446	98.6	9.97998	139	11.8322	34.2361	65.7639
3	11	1	1	196.867	228.983	10.3992	9.3952	52.8236	0.702921	18	11.5714	10.937	20.1956	0.577733	0.849798	112.4	10.6489	89.3	9.50263	40.3472	59.6528
4	11	1	1	179.65	278.371	8.3384	12.708	46.4147	0.774495	12	11.7143	14.9708	24.2124	0.694867	1.12091	77.75	8.87412	56.3846	7.57526	43.1944	56.8056
5	11	2	1	61.9667	228.314	3.4384	10.3536	55.4879	0.770221	6	14.2857	10.3278	16.1389	0.573067	0.747144	104	10.247	31.5385	5.70425	36.1111	63.8889
6	11	2	1	242.85	168.269	10.836	9.5128	44.6201	0.953406	12	7.42857	20.2375	23.34	0.903	1.33704	124.25	11.1915	73.6	8.63713	34.5139	65.4861
7	11	2	2	212.033	236.405	10.3376	8.4784	48.7546	0.611768	13	12.4286	16.3103	19.4079	0.7952	0.698038	71.75	8.52936	63.2308	8.01441	39.8611	60.1389
8	11	1	2	215.1	199.219	9.0272	9.7672	41.9675	0.81947	12	13.2857	17.925	15.1001	0.752267	0.744696	57.6154	7.65607	33.4762	5.87164	50.625	49.375
9	11	1	2	231.133	217.717	10.4552	11.2192	45.2345	0.877853	13	12.4286	17.7795	18.3021	0.804246	0.982924	146	12.1244	93.8571	9.73946	50.6944	49.3056
10	11	2	2	173.083	258.714	6.8264	11.2656	39.44	0.740271	12	12	14.4236	22.2312	0.568867	0.999534	72.75	8.58778	43.4211	6.66491	40.4167	59.5833
11	11	1	2	179	162.098	8.9432	9.1976	49.962	0.950853	9	10.8571	19.8889	16.1814	0.993689	0.911198	.	.	.	.	49.6528	50.3472
12	11	2	2	158.717	206.898	7.056	9.6888	44.4566	0.788987	7	13.8571	22.6738	15.187	1.008	0.725476	65	8.12404	29.24	5.49909	51.4583	48.5417
13	11	1	3	70.3167	148.8	3.22	4.4448	45.7928	0.492397	6	11.7143	11.7194	12.8246	0.536667	0.381344	104	10.247	115	10.7703	45.0694	54.9306
14	11	2	3	137.55	140.502	8.036	4.1888	58.4224	0.502902	8	14	17.1938	10.4644	1.0045	0.321659	72.8571	8.59402	80.0833	9.00463	35.4167	64.5833
15	11	1	3	182.567	129.852	10.4384	3.5176	57.1758	0.465794	11	17.8571	16.597	7.23809	0.948945	0.203093	73.125	8.60959	105	10.2956	40.625	59.375
16	11	2	3	248.45	184.05	10.5056	5.36	42.2846	0.493712	13	14	19.1115	13.3561	0.808123	0.39792	62.7	7.98123	29.4	5.51362	41.1111	58.8889
17	11	1	3	201.85	200.188	8.848	5.3968	43.8345	0.451288	15	13.5714	13.4567	15.836	0.589867	0.426541	322	.	162.8	.	.	.
18	11	2	3	95.3833	156.207	3.4944	5.9776	36.6353	0.634822	7	14.5714	13.6262	11.1834	0.4992	0.423138	83.8571	9.21179	55.8667	7.541	40.7639	59.2361
19	11	1	4	197	144.695	6.0256	6.5648	30.5868	0.77175	14	12.8571	14.0714	12.2953	0.4304	0.544603	50.8889	7.20339	112.444	10.651	31.8056	68.1944
20	11	2	4	139.4	144.862	4.4744	5.3624	32.0976	0.62634	12	17.8571	11.6167	8.09118	0.372867	0.300411	79.3333	8.96289	74.3571	8.68085	36.25	63.75
21	11	1	4	170.017	79.8095	5.5664	3.388	32.7403	0.732431	10	15	17.0017	5.29401	0.55664	0.230474	85.5714	9.30438	51.1875	7.22409	42.7778	57.2222
22	11	1	4	125.867	74.4929	3.3488	4.8528	26.6059	1.17122	13	10.7143	9.68205	6.96	0.2576	0.483491	53.3333	7.37111	73.7692	8.64692	35.9722	64.0278
23	11	2	4	146.067	145.89	5.376	5.7896	36.8051	0.661565	11	13	13.2788	11.3751	0.488727	0.452965	162.25	12.7769	170	13.0767	52.7083	47.2917
1	12	2	1	132.183	180.431	4.144	10.4064	31.3504	0.963862	12	9.42857	11.0153	19.3899	0.345333	1.12197	58.2222	7.6956	25.2647	5.12491	36.3889	63.6111
2	12	1	1	131.067	208.698	2.1784	8.6488	16.6205	0.696284	10	10.4286	13.1067	20.4482	0.21784	0.856446	90.1429	9.54688	86.9	9.3755	43.8194	56.1806
3	12	1	1	62.7	228.983	2.4192	9.3952	38.5837	0.702921	15	11.5714	4.18	20.1956	0.16128	0.849798	57	7.61577	65.6429	8.16351	35.625	64.375
4	12	1	1	122.367	278.371	4.0376	12.708	32.9959	0.774495	18	11.7143	6.79815	24.2124	0.224311	1.12091	54.3	7.4364	47.9444	6.99603	37.7083	62.2917
5	12	2	1	94.5833	228.314	2.7328	10.3536	28.893	0.770221	14	14.2857	6.75595	16.1389	0.1952	0.747144	57.1111	7.62306	39.5652	6.36908	35.6944	64.3056
6	12	2	1	15.1167	168.269	0.7784	9.5128	51.4928	0.953406	5	7.42857	3.02333	23.34	0.15568	1.33704	63.1	8.00625	87.6667	9.4163	43.75	56.25
7	12	2	2	101.65	236.405	3.2368	8.4784	31.8426	0.611768	14	12.4286	7.26071	19.4079	0.2312	0.698038	79.5714	8.97616	82.9	9.15969	38.6806	61.3194
8	12	1	2	103.567	199.219	3.108	9.7672	30.0097	0.81947	13	13.2857	7.96667	15.1001	0.239077	0.744696	49.8889	7.13364	51.0476	7.2144	32.5694	67.4306
9	12	1	2	187.483	217.717	4.816	11.2192	25.6876	0.877853	13	12.4286	14.4218	18.3021	0.370462	0.982924	56.4444	7.57921	52.1765	7.29222	35.2778	64.7222
10	12	2	2	147.933	258.714	3.5336	11.2656	23.8864	0.740271	11	12	13.4485	22.2312	0.321236	0.999534	58.4	7.70714	29.2759	5.50235	40.4861	59.5139
11	12	1	2	91.8833	162.098	2.212	9.1976	24.074	0.950853	19	10.8571	4.83596	16.1814	0.116421	0.911198	.	.	.	.	42.7778	57.2222
12	12	2	2	114.483	206.898	6.0928	9.6888	53.22	0.788987	7	13.8571	16.3548	15.187	0.8704	0.725476	68.4444	8.33333	23.6765	4.96754	38.8889	61.1111
13	12	1	3	171.833	148.8	4.6424	4.4448	27.0169	0.492397	15	11.7143	11.4556	12.8246	0.309493	0.381344	55.5385	7.51921	44.9444	6.77823	42.8472	57.1528
14	12	2	3	100.533	140.502	3.7464	4.1888	37.2653	0.502902	11	14	9.13939	10.4644	0.340582	0.321659	51.3	7.23187	65.1333	8.13224	35.625	64.375
15	12	1	3	160.583	129.852	5.9864	3.5176	37.2791	0.465794	10	17.8571	16.0583	7.23809	0.59864	0.203093	67.7143	8.28941	113.75	10.7121	32.9167	67.0833
16	12	2	3	96.4333	184.05	3.836	5.36	39.7788	0.493712	13	14	7.41795	13.3561	0.295077	0.39792	59.7778	7.79601	22.1026	4.80651	39.7917	60.2083
17	12	1	3	162.3	200.188	6.1992	5.3968	38.1959	0.451288	10	13.5714	16.23	15.836	0.61992	0.426541	140	.	43.2	.	.	.
18	12	2	3	135.217	156.207	5.4824	5.9776	40.5453	0.634822	11	14.5714	12.2924	11.1834	0.4984	0.423138	46.9	6.92098	36.64	6.13514	32.5694	67.4306
19	12	1	4	91.5667	144.695	4.0936	6.5648	44.7062	0.77175	10	12.8571	9.15667	12.2953	0.40936	0.544603	67.8889	8.29993	70.0909	8.43154	42.4306	57.5694
20	12	2	4	86.4167	144.862	3.5056	5.3624	40.5662	0.62634	12	17.8571	7.20139	8.09118	0.292133	0.300411	36	6.08276	50.4706	7.1743	32.5	67.5
21	12	1	4	130.233	79.8095	5.852	3.388	44.9347	0.732431	10	15	13.0233	5.29401	0.5852	0.230474	36.0909	6.09023	41.48	6.51767	28.6806	71.3194
22	12	1	4	106.283	74.4929	4.5808	4.8528	43.0999	1.17122	8	10.7143	13.2854	6.96	0.5726	0.483491	42.7273	6.61266	35.7778	6.06447	32.6389	67.3611
23	12	2	4	100.833	145.89	2.9064	5.7896	28.8238	0.661565	14	13	7.20238	11.3751	0.2076	0.452965	59.5	7.77817	42.1429	6.56832	38.4028	61.5972
1	13	2	1	88.65	180.431	3.7408	10.4064	42.1974	0.963862	12	9.42857	7.3875	19.3899	0.311733	1.12197	65.4444	8.15135	59.2	7.75887	40.9028	59.0972
2	13	1	1	88.3833	208.698	3.4328	8.6488	38.8399	0.696284	10	10.4286	8.83833	20.4482	0.34328	0.856446	58.1	7.68765	72.4545	8.57056	38.8889	61.1111
3	13	1	1	52.8833	228.983	1.6912	9.3952	31.9798	0.702921	9	11.5714	5.87593	20.1956	0.187911	0.849798	52.7778	7.33333	75.6429	8.75459	32.9861	67.0139
4	13	1	1	118.733	278.371	5.2248	12.708	44.0045	0.774495	9	11.7143	13.1926	24.2124	0.580533	1.12091	50.8182	7.19848	58.3333	7.70281	38.8194	61.1806
5	13	2	1	129.033	228.314	6.7424	10.3536	52.2532	0.770221	10	14.2857	12.9033	16.1389	0.67424	0.747144	52.8889	7.34091	42.625	6.60492	33.0556	66.9444
6	13	2	1	103.767	168.269	3.7856	9.5128	36.4819	0.953406	14	7.42857	7.4119	23.34	0.2704	1.33704	79.1111	8.95048	67.2727	8.26273	49.5139	50.4861
7	13	2	2	89.7833	236.405	3.108	8.4784	34.6167	0.611768	12	12.4286	7.48194	19.4079	0.259	0.698038	38.4615	6.28184	73.2308	8.61573	34.7222	65.2778
8	13	1	2	23.9333	199.219	1.2208	9.7672	51.0084	0.81947	7	13.2857	3.98889	15.1001	0.1744	0.744696	45.9091	6.84902	32.0357	5.74767	35.0694	64.9306
9	13	1	2	161.317	217.717	5.488	11.2192	34.02	0.877853	14	12.4286	11.5226	18.3021	0.392	0.982924	31.9333	5.73876	54.4444	7.4461	33.2639	66.7361
10	13	2	2	115.05	258.714	3.8528	11.2656	33.488	0.740271	8	12	14.3812	22.2312	0.4816	0.999534	58.6667	7.72442	25.4483	5.14279	48.9583	51.0417
11	13	1	2	193.917	162.098	4.9112	9.1976	25.3263	0.950853	17	10.8571	11.4069	16.1814	0.288894	0.911198	.	.	.	.	45.3472	54.6528
12	13	2	2	114.1	206.898	3.528	9.6888	30.9202	0.788987	13	13.8571	8.77692	15.187	0.271385	0.725476	65.3	8.14248	67.3846	8.2695	32.9167	67.0833
13	13	1	3	143.783	148.8	4.8776	4.4448	33.9233	0.492397	13	11.7143	11.0603	12.8246	0.3752	0.381344	47.25	6.94622	48.5	7.03562	46.1111	53.8889
14	13	2	3	110.417	140.502	3.5056	4.1888	31.7488	0.502902	12	14	9.20139	10.4644	0.292133	0.321659	60.7778	7.85988	79.7	8.98332	37.9167	62.0833
15	13	1	3	144.933	129.852	3.1584	3.5176	21.7921	0.465794	21	17.8571	6.90159	7.23809	0.1504	0.203093	67.1111	8.25295	101	10.0995	39.8611	60.1389
16	13	2	3	97.8833	184.05	2.5592	5.36	26.1454	0.493712	14	14	6.99167	13.3561	0.1828	0.39792	73.6667	8.64099	71.7273	8.52803	45.0694	54.9306
17	13	1	3	120.667	200.188	4.7712	5.3968	39.5403	0.451288	13	13.5714	9.28205	15.836	0.367015	0.426541	68.1429	.	72.0833	.	.	.
18	13	2	3	81.2333	156.207	3.9704	5.9776	48.8765	0.634822	12	14.5714	6.76944	11.1834	0.330867	0.423138	30.3846	5.6022	73.8462	8.65137	27.4306	72.5694
19	13	1	4	80.2833	144.695	3.7016	6.5648	46.1067	0.77175	10	12.8571	8.02833	12.2953	0.37016	0.544603	50.9	7.20417	55.6471	7.52642	35.3472	64.6528
20	13	2	4	118.05	144.862	4.8216	5.3624	40.8437	0.62634	16	17.8571	7.37812	8.09118	0.30135	0.300411	52.1667	7.29155	61.5385	7.90813	43.4722	56.5278
21	13	1	4	145.367	79.8095	5.0848	3.388	34.9791	0.732431	12	15	12.1139	5.29401	0.423733	0.230474	59.3	7.76531	38.6364	6.29574	40.2778	59.7222
22	13	1	4	134.733	74.4929	4.9336	4.8528	36.6175	1.17122	16	10.7143	8.42083	6.96	0.30835	0.483491	33.3077	5.85728	58.5882	7.71934	30.0694	69.9306
23	13	2	4	142.75	145.89	4.8496	5.7896	33.9727	0.661565	13	13	10.9808	11.3751	0.373046	0.452965	60.3333	7.83156	50.8235	7.19886	40.9722	59.0278
1	14	2	1	151.65	180.431	4.1888	10.4064	27.6215	0.963862	16	9.42857	9.47813	19.3899	0.2618	1.12197
2	14	1	1	80.8167	208.698	4.2672	8.6488	52.801	0.696284	11	10.4286	7.34697	20.4482	0.387927	0.856446
3	14	1	1	181.5	228.983	7.7	9.3952	42.4242	0.702921	14	11.5714	12.9643	20.1956	0.55	0.849798
4	14	1	1	108.633	278.371	4.2056	12.708	38.7137	0.774495	13	11.7143	8.35641	24.2124	0.323508	1.12091
5	14	2	1	119.317	228.314	4.928	10.3536	41.3019	0.770221	13	14.2857	9.17821	16.1389	0.379077	0.747144
6	14	2	1	85.0333	168.269	3.3152	9.5128	38.9871	0.953406	18	7.42857	4.72407	23.34	0.184178	1.33704
7	14	2	2	140.917	236.405	3.8528	8.4784	27.341	0.611768	12	12.4286	11.7431	19.4079	0.321067	0.698038
8	14	1	2	201.383	199.219	6.7536	9.7672	33.536	0.81947	8	13.2857	25.1729	15.1001	0.8442	0.744696
9	14	1	2	98.7833	217.717	2.9232	11.2192	29.592	0.877853	10	12.4286	9.87833	18.3021	0.29232	0.982924
10	14	2	2	192.833	258.714	7.6888	11.2656	39.8728	0.740271	14	12	13.7738	22.2312	0.5492	0.999534
11	14	1	2	129	162.098	4.3008	9.1976	33.3395	0.950853	10	10.8571	12.9	16.1814	0.43008	0.911198
12	14	2	2	199.9	206.898	7.1456	9.6888	35.7459	0.788987	15	13.8571	13.3267	15.187	0.476373	0.725476
13	14	1	3	90.85	148.8	3.2424	4.4448	35.6896	0.492397	16	11.7143	5.67812	12.8246	0.20265	0.381344
14	14	2	3	150.283	140.502	5.1128	4.1888	34.0211	0.502902	11	14	13.6621	10.4644	0.4648	0.321659
15	14	1	3	122.483	129.852	5.1744	3.5176	42.2457	0.465794	7	17.8571	17.4976	7.23809	0.7392	0.203093
16	14	2	3	177.85	184.05	5.6672	5.36	31.8651	0.493712	11	14	16.1682	13.3561	0.5152	0.39792
17	14	1	3	136.8	200.188	4.004	5.3968	29.269	0.451288	9	13.5714	15.2	15.836	0.444889	0.426541
18	14	2	3	138.817	156.207	5.2472	5.9776	37.7995	0.634822	9	14.5714	15.4241	11.1834	0.583022	0.423138
19	14	1	4	177.9	144.695	5.1912	6.5648	29.1804	0.77175	14	12.8571	12.7071	12.2953	0.3708	0.544603
20	14	2	4	179.2	144.862	5.208	5.3624	29.0625	0.62634	19	17.8571	9.43158	8.09118	0.274105	0.300411
21	14	1	4	29.0333	79.8095	1.2208	3.388	42.0482	0.732431	2	15	29.0333	5.29401	0.6104	0.230474
22	14	1	4	170.383	74.4929	4.9672	4.8528	29.1531	1.17122	18	10.7143	9.46574	6.96	0.275956	0.483491
23	14	2	4	110.917	145.89	3.6624	5.7896	33.0194	0.661565	15	13	7.39444	11.3751	0.24416	0.452965
1	15	2	1	122.3	180.431	2.4248	10.4064	19.8267	0.963862	22	9.42857	5.55909	19.3899	0.110218	1.12197	42	6.55744	82.0909	9.11542	31.9444	68.0556
2	15	1	1	206.433	208.698	4.3288	8.6488	20.9695	0.696284	25	10.4286	8.25733	20.4482	0.173152	0.856446	37.0833	6.17117	66.7143	8.22887	30.9028	69.0972
3	15	1	1	75.9167	228.983	2.268	9.3952	29.8749	0.702921	12	11.5714	6.32639	20.1956	0.189	0.849798	39.6364	6.37467	77.5	8.86002	30.2778	69.7222
4	15	1	1	77.5833	278.371	2.4696	12.708	31.8316	0.774495	11	11.7143	7.05303	24.2124	0.224509	1.12091	39.8182	6.38891	57.7778	7.66667	30.4167	69.5833
5	15	2	1	145.433	228.314	4.5024	10.3536	30.9585	0.770221	22	14.2857	6.61061	16.1389	0.204655	0.747144	54.625	7.45822	114.444	10.7445	30.4167	69.5833
6	15	2	1	164.75	168.269	5.5944	9.5128	33.9569	0.953406	14	7.42857	11.7679	23.34	0.3996	1.33704	41.9091	6.5505	78.5833	8.92095	32.0139	67.9861
7	15	2	2	172.233	236.405	6.076	8.4784	35.2777	0.611768	13	12.4286	13.2487	19.4079	0.467385	0.698038	29.3636	5.51032	95.2727	9.81187	22.0139	77.9861
8	15	1	2	106.083	199.219	2.9176	9.7672	27.5029	0.81947	18	13.2857	5.89352	15.1001	0.162089	0.744696	40.9167	6.47431	89.3636	9.50598	34.0972	65.9028
9	15	1	2	95.0833	217.717	3.5728	11.2192	37.5755	0.877853	13	12.4286	7.3141	18.3021	0.274831	0.982924	33.6429	5.88582	69.1333	8.37456	34.4444	65.5556
10	15	2	2	126.083	258.714	3.3376	11.2656	26.4714	0.740271	16	12	7.88021	22.2312	0.2086	0.999534	38.2727	6.2668	72.4615	8.57097	29.2361	70.7639
11	15	1	2	142.6	162.098	3.1248	9.1976	21.913	0.950853	17	10.8571	8.38824	16.1814	0.183812	0.911198	54.4444	7.4461	65.1429	8.13283	34.0278	65.9722
12	15	2	2	136.683	206.898	6.3504	9.6888	46.4607	0.788987	14	13.8571	9.7631	15.187	0.4536	0.725476	36.3	6.10737	101.8	10.139	20.6944	79.3056
13	15	1	3	174.533	148.8	5.6952	4.4448	32.631	0.492397	13	11.7143	13.4256	12.8246	0.438092	0.381344	39.2143	6.34147	63.6429	8.04008	38.125	61.875
14	15	2	3	127.433	140.502	3.5896	4.1888	28.1685	0.502902	16	14	7.96458	10.4644	0.22435	0.321659	41.6923	6.53394	66.6923	8.22753	36.1806	63.8194
15	15	1	3	99.2667	129.852	5.3536	3.5176	53.9315	0.465794	6	17.8571	16.5444	7.23809	0.892267	0.203093	59.75	7.79423	94.7	9.78264	33.1944	66.8056
16	15	2	3	86.3167	184.05	2.6488	5.36	30.687	0.493712	16	14	5.39479	13.3561	0.16555	0.39792	73.8889	8.65384	81.8889	9.10433	48.8194	51.1806
17	15	1	3	152.183	200.188	7.6384	5.3968	50.1921	0.451288	8	13.5714	19.0229	15.836	0.9548	0.426541	70.6667	8.46562	95.125	9.80434	37.0139	62.9861
18	15	2	3	146.35	156.207	6.1544	5.9776	42.0526	0.634822	8	14.5714	18.2937	11.1834	0.7693	0.423138	22.9231	4.89112	86.1538	9.33562	22.2222	77.7778
19	15	1	4	174.017	144.695	7.3304	6.5648	42.1247	0.77175	15	12.8571	11.6011	12.2953	0.488693	0.544603	33.9286	5.91004	74.6154	8.69571	32.6389	67.3611
20	15	2	4	109.883	144.862	4.4408	5.3624	40.4138	0.62634	13	17.8571	8.45256	8.09118	0.3416	0.300411	51.1	7.21803	74.75	8.70345	35.4861	64.5139
21	15	1	4	128.583	79.8095	4.1552	3.388	32.3152	0.732431	10	15	12.8583	5.29401	0.41552	0.230474	43.2	6.64831	57.0556	7.61942	30	70
22	15	1	4	203.367	74.4929	6.2552	4.8528	30.7582	1.17122	12	10.7143	16.9472	6.96	0.521267	0.483491	40	6.40312	63.1765	8.01102	27.7778	72.2222
23	15	2	4	161.683	145.89	7.9408	5.7896	49.1133	0.661565	10	13	16.1683	11.3751	0.79408	0.452965	51.2727	7.22999	72.1818	8.55464	39.1667	60.8333
1	16	2	1	213.65	180.431	8.5736	10.4064	40.1292	0.963862	10	9.42857	21.365	19.3899	0.85736	1.12197	56.2	7.56307	85	9.27362	39.1667	60.8333
2	16	1	1	162.367	208.698	6.664	8.6488	41.0429	0.696284	13	10.4286	12.4897	20.4482	0.512615	0.856446	31.4118	5.69313	51.7647	7.26393	37.0833	62.9167
3	16	1	1	143.867	228.983	6.0088	9.3952	41.7665	0.702921	12	11.5714	11.9889	20.1956	0.500733	0.849798	44.75	6.76387	60.8571	7.86493	37.2917	62.7083
4	16	1	1	166.75	278.371	8.5456	12.708	51.248	0.774495	11	11.7143	15.1591	24.2124	0.776873	1.12091	45.3077	6.80498	64.8462	8.11456	40.9028	59.0972
5	16	2	1	162.083	228.314	6.5128	10.3536	40.1818	0.770221	8	14.2857	20.2604	16.1389	0.8141	0.747144	58.4	7.70714	88.3	9.44987	40.5556	59.4444
6	16	2	1	59.45	168.269	3.1416	9.5128	52.8444	0.953406	12	7.42857	4.95417	23.34	0.2618	1.33704	50.3846	7.16831	62	7.93725	45.4861	54.5139
7	16	2	2	148.067	236.405	6.5744	8.4784	44.4016	0.611768	12	12.4286	12.3389	19.4079	0.547867	0.698038	55.6364	7.52571	70.1667	8.43603	42.9167	57.0833
8	16	1	2	133.2	199.219	6.0032	9.7672	45.0691	0.81947	12	13.2857	11.1	15.1001	0.500267	0.744696	43.6429	6.68153	64.2308	8.07656	42.4306	57.5694
9	16	1	2	149.317	217.717	4.732	11.2192	31.691	0.877853	13	12.4286	11.4859	18.3021	0.364	0.982924	44.3846	6.73681	64.2308	8.07656	40.0694	59.9306
10	16	2	2	124.45	258.714	5.236	11.2656	42.0731	0.740271	13	12	9.57308	22.2312	0.402769	0.999534	48.4286	7.03055	50.875	7.20243	47.0833	52.9167
11	16	1	2	7.95	162.098	0.3976	9.1976	50.0126	0.950853	1	10.8571	#DIV/0!	16.1814	0.3976	0.911198	83.125	9.17197	88.875	9.48024	46.1806	53.8194
12	16	2	2	228.4	206.898	6.7984	9.6888	29.7653	0.788987	15	13.8571	15.2267	15.187	0.453227	0.725476	58.3333	7.70281	56.5	7.58288	52.9167	47.0833
13	16	1	3	146.25	148.8	3.7184	4.4448	25.425	0.492397	11	11.7143	13.2955	12.8246	0.338036	0.381344	41.2857	6.50275	64	8.06226	40.6944	59.3056
14	16	2	3	241.183	140.502	7.28	4.1888	30.1845	0.502902	14	14	17.2274	10.4644	0.52	0.321659	46.6	6.89928	95.5455	9.82575	33.8194	66.1806
15	16	1	3	171.6	129.852	5.236	3.5176	30.5128	0.465794	17	17.8571	10.0941	7.23809	0.308	0.203093	62.1	7.94355	85.2	9.2844	43.125	56.875
16	16	2	3	110.967	184.05	4.1776	5.36	37.6473	0.493712	8	14	13.8708	13.3561	0.5222	0.39792	54.5833	7.45542	65.0833	8.12917	45.7639	54.2361
17	16	1	3	173.15	200.188	5.3928	5.3968	31.1452	0.451288	14	13.5714	12.3679	15.836	0.3852	0.426541	67.6	8.28251	80.5	9.02774	44.0972	55.9028
18	16	2	3	216.8	156.207	4.9168	5.9776	22.679	0.634822	19	14.5714	11.4105	11.1834	0.258779	0.423138	29.1429	5.49025	74.0667	8.6641	29.8611	70.1389
19	16	1	4	118.733	144.695	3.2144	6.5648	27.0724	0.77175	17	12.8571	6.98431	12.2953	0.189082	0.544603	31.3889	5.69112	49.3333	7.0946	38.3333	61.6667
20	16	2	4	115.55	144.862	3.3768	5.3624	29.2237	0.62634	22	17.8571	5.25227	8.09118	0.153491	0.300411	46.9167	6.92219	73.8333	8.65063	39.0972	60.9028
21	16	1	4	168.183	79.8095	5.516	3.388	32.7975	0.732431	20	15	8.40917	5.29401	0.2758	0.230474	30.8889	5.64702	49.7059	7.12081	37.3611	62.6389
22	16	1	4	93.95	74.4929	2.4136	4.8528	25.6903	1.17122	15	10.7143	6.26333	6.96	0.160907	0.483491	44.9231	6.77666	62.8571	7.99107	40.5556	59.4444
23	16	2	4	150.767	145.89	5.2416	5.7896	34.7663	0.661565	19	13	7.93509	11.3751	0.275874	0.452965	34.8235	5.98528	48.7059	7.05024	41.1111	58.8889
1	17	2	1	150.517	180.431	4.9392	10.4064	32.815	0.963862	14	9.42857	10.7512	19.3899	0.3528	1.12197	38.7857	6.30759	64.0714	8.06669	37.7083	62.2917
2	17	1	1	116.8	208.698	3.0296	8.6488	25.9384	0.696284	14	10.4286	8.34286	20.4482	0.2164	0.856446	33.8824	5.90613	53.7778	7.4012	40	60
3	17	1	1	113.667	228.983	3.528	9.3952	31.0381	0.702921	22	11.5714	5.16667	20.1956	0.160364	0.849798	31.3077	5.68399	76.8462	8.82305	28.2639	71.7361
4	17	1	1	182.1	278.371	5.04	12.708	27.6771	0.774495	18	11.7143	10.1167	24.2124	0.28	1.12091	41.8571	6.54654	65.2308	8.13823	37.8472	62.1528
5	17	2	1	79.8167	228.314	3.7744	10.3536	47.2884	0.770221	10	14.2857	7.98167	16.1389	0.37744	0.747144	59.2222	7.7603	95.6667	9.83192	37.0139	62.9861
6	17	2	1	112.333	168.269	5.2136	9.5128	46.4119	0.953406	12	7.42857	9.36111	23.34	0.434467	1.33704	47.1818	6.94131	68.5	8.33667	36.0417	63.9583
7	17	2	2	141.9	236.405	4.4912	8.4784	31.6505	0.611768	13	12.4286	10.9154	19.4079	0.345477	0.698038	46.9091	6.92164	102.364	10.1668	35.8333	64.1667
8	17	1	2	135.983	199.219	6.384	9.7672	46.9469	0.81947	15	13.2857	9.06556	15.1001	0.4256	0.744696	37.9286	6.23928	62	7.93725	36.875	63.125
9	17	1	2	258.917	217.717	6.832	11.2192	26.3869	0.877853	19	12.4286	13.6272	18.3021	0.359579	0.982924	34.5333	5.96098	61.5333	7.9078	35.9722	64.0278
10	17	2	2	160.517	258.714	3.9368	11.2656	24.5258	0.740271	13	12	12.3474	22.2312	0.302831	0.999534	33.5625	5.87899	50.3529	7.1661	37.2917	62.7083
11	17	1	2	159.983	162.098	4.1104	9.1976	25.6927	0.950853	24	10.8571	6.66597	16.1814	0.171267	0.911198	76.125	8.78208	100.875	10.0933	42.2917	57.7083
12	17	2	2	135.317	206.898	4.1048	9.6888	30.3348	0.788987	19	13.8571	7.12193	15.187	0.216042	0.725476	47.3846	6.95591	58.7857	7.73212	42.9861	57.0139
13	17	1	3	161.2	148.8	5.1464	4.4448	31.9256	0.492397	23	11.7143	7.0087	12.8246	0.223757	0.381344	41.6875	6.53357	54.1333	7.42518	40.625	59.375
14	17	2	3	180.783	140.502	5.124	4.1888	28.3433	0.502902	16	14	11.299	10.4644	0.32025	0.321659	63.7	8.04363	74.6364	8.69692	44.2361	55.7639
15	17	1	3	202.333	129.852	5.6672	3.5176	28.0092	0.465794	17	17.8571	11.902	7.23809	0.333365	0.203093	57.5455	7.6515	76.7	8.81476	40.8333	59.1667
16	17	2	3	159.683	184.05	4.312	5.36	27.0034	0.493712	17	14	9.39314	13.3561	0.253647	0.39792	46.125	6.86477	46.8667	6.91857	51.1111	48.8889
17	17	1	3	196.917	200.188	5.4544	5.3968	27.699	0.451288	14	13.5714	14.0655	15.836	0.3896	0.426541	54.8	7.46994	71	8.48528	40.6944	59.3056
18	17	2	3	164.433	156.207	4.3624	5.9776	26.5299	0.634822	12	14.5714	13.7028	11.1834	0.363533	0.423138	43.0833	6.63953	66.6154	8.22286	35.9028	64.0972
19	17	1	4	161.733	144.695	3.4944	6.5648	21.6059	0.77175	18	12.8571	8.98519	12.2953	0.194133	0.544603	46	6.85565	75.3077	8.73543	39.5833	60.4167
20	17	2	4	152.017	144.862	4.7992	5.3624	31.5702	0.62634	16	17.8571	9.50104	8.09118	0.29995	0.300411	44.3333	6.733	84	9.21954	36.9444	63.0556
21	17	1	4	109.333	79.8095	3.7856	3.388	34.6244	0.732431	16	15	6.83333	5.29401	0.2366	0.230474	29.8125	5.5509	59.4375	7.77416	33.9583	66.0417
22	17	1	4	153.433	74.4929	5.9248	4.8528	38.6148	1.17122	16	10.7143	9.58958	6.96	0.3703	0.483491	59	7.74597	83.7	9.20326	36.875	63.125
23	17	2	4	155.033	145.89	4.3456	5.7896	28.0301	0.661565	16	13	9.68958	11.3751	0.2716	0.452965	40.5333	6.44464	62.7692	7.98556	42.0833	57.9167
1	18	2	1	54.9333	180.431	1.1648	10.4064	21.2039	0.963862	5	9.42857	10.9867	19.3899	0.23296	1.12197	23.25	4.92443	48	7	32.2917	67.7083
2	18	1	1	207.667	208.698	5.18	8.6488	24.9438	0.696284	11	10.4286	18.8788	20.4482	0.470909	0.856446	27.6667	5.35413	45.0526	6.78621	34.5833	65.4167
3	18	1	1	206.333	228.983	6.4624	9.3952	31.3202	0.702921	11	11.5714	18.7576	20.1956	0.587491	0.849798	53.6667	7.39369	80.25	9.01388	33.5417	66.4583
4	18	1	1	203.633	278.371	4.4016	12.708	21.6153	0.774495	10	11.7143	20.3633	24.2124	0.44016	1.12091	27.5625	5.34439	56.8235	7.60418	33.4722	66.5278
5	18	2	1	241	228.314	6.2832	10.3536	26.0714	0.770221	17	14.2857	14.1765	16.1389	0.3696	0.747144	44.9167	6.77618	76.4167	8.79867	37.4306	62.5694
6	18	2	1	171.517	168.269	5.5216	9.5128	32.1928	0.953406	12	7.42857	14.2931	23.34	0.460133	1.33704	48.5	7.03562	59	7.74597	40.4167	59.5833
7	18	2	2	198.3	236.405	5.4432	8.4784	27.4493	0.611768	12	12.4286	16.525	19.4079	0.4536	0.698038	71	8.48528	76.4444	8.80025	39.4444	60.5556
8	18	1	2	172.867	199.219	4.4856	9.7672	25.9483	0.81947	22	13.2857	7.85758	15.1001	0.203891	0.744696	41	6.48074	56.6667	7.59386	42.7083	57.2917
9	18	1	2	166.817	217.717	3.5224	11.2192	21.1154	0.877853	9	12.4286	18.5352	18.3021	0.391378	0.982924	36.4667	6.121	58.6667	7.72442	37.9861	62.0139
10	18	2	2	152.917	258.714	4.0096	11.2656	26.2208	0.740271	17	12	8.9951	22.2312	0.235859	0.999534	37.4	6.19677	52.6875	7.32718	38.2639	61.7361
11	18	1	2	149.25	162.098	4.1832	9.1976	28.0281	0.950853	19	10.8571	7.85526	16.1814	0.220168	0.911198	58	7.68115	86.9	9.3755	38.6806	61.3194
12	18	2	2	77.1833	206.898	2.66	9.6888	34.4634	0.788987	19	13.8571	4.06228	15.187	0.14	0.725476	45.4286	6.81385	45.5263	6.82102	39.7222	60.2778
13	18	1	3	133.183	148.8	4.8496	4.4448	36.413	0.492397	27	11.7143	4.93272	12.8246	0.179615	0.381344	43.4286	6.66548	53.1333	7.35754	47.9167	52.0833
14	18	2	3	118.717	140.502	3.528	4.1888	29.7178	0.502902	24	14	4.94653	10.4644	0.147	0.321659	45.9091	6.84902	77.2727	8.84719	35.0694	64.9306
15	18	1	3	145.533	129.852	5.3032	3.5176	36.4398	0.465794	18	17.8571	8.08519	7.23809	0.294622	0.203093	55.5	7.51665	81.2727	9.07043	41.6667	58.3333
16	18	2	3	102.833	184.05	2.3744	5.36	23.0898	0.493712	21	14	4.89683	13.3561	0.113067	0.39792	55	7.48331	55.5714	7.5214	50.1389	49.8611
17	18	1	3	150.9	200.188	3.9368	5.3968	26.0888	0.451288	14	13.5714	10.7786	15.836	0.2812	0.426541	58.4444	7.71002	69.25	8.38153	42.2222	57.7778
18	18	2	3	94.4167	156.207	3.9648	5.9776	41.9926	0.634822	9	14.5714	10.4907	11.1834	0.440533	0.423138	28.8333	5.46199	49.5263	7.10819	36.0417	63.9583
19	18	1	4	130.417	144.695	3.108	6.5648	23.8313	0.77175	13	12.8571	10.0321	12.2953	0.239077	0.544603	56.4	7.57628	87.5	9.40744	39.1667	60.8333
20	18	2	4	103.267	144.862	1.848	5.3624	17.8954	0.62634	14	17.8571	7.37619	8.09118	0.132	0.300411	40.2143	6.41984	64.5385	8.09558	36.7361	63.2639
21	18	1	4	141.583	79.8095	2.5872	3.388	18.2733	0.732431	16	15	8.84896	5.29401	0.1617	0.230474	33	5.83095	32.3793	5.77748	34.7917	65.2083
22	18	1	4	83.9833	74.4929	1.148	4.8528	13.6694	1.17122	18	10.7143	4.66574	6.96	0.0637778	0.483491	36.7857	6.14701	68.8571	8.35806	35.7639	64.2361
23	18	2	4	105.117	145.89	4.032	5.7896	38.3574	0.661565	11	13	9.55606	11.3751	0.366545	0.452965	38.1176	6.25441	46.5882	6.89842	45	55
1	19	2	1	103.15	180.431	3.332	10.4064	32.3025	0.963862	17	9.42857	6.06765	19.3899	0.196	1.12197	45.3333	6.80686	61.25	7.88987	37.7778	62.2222
2	19	1	1	146.567	208.698	2.408	8.6488	16.4294	0.696284	10	10.4286	14.6567	20.4482	0.2408	0.856446	30.0625	5.57337	56.2222	7.56454	33.4028	66.5972
3	19	1	1	44.2333	228.983	0.9856	9.3952	22.2818	0.702921	16	11.5714	2.76458	20.1956	0.0616	0.849798	68.125	8.31414	109.875	10.5297	36.6667	63.3333
4	19	1	1	167.583	278.371	4.7096	12.708	28.103	0.774495	17	11.7143	9.85784	24.2124	0.277035	1.12091	39.8125	6.38847	44.4211	6.73951	44.2361	55.7639
5	19	2	1	162.717	228.314	5.376	10.3536	33.039	0.770221	10	14.2857	16.2717	16.1389	0.5376	0.747144	45.2727	6.80241	88.1818	9.44361	34.5833	65.4167
6	19	2	1	108.533	168.269	2.968	9.5128	27.3464	0.953406	12	7.42857	9.04444	23.34	0.247333	1.33704	48.9091	7.06464	77.2727	8.84719	37.3611	62.6389
7	19	2	2	117.217	236.405	2.4752	8.4784	21.1165	0.611768	13	12.4286	9.01667	19.4079	0.1904	0.698038	28.4615	5.42785	74.2143	8.67262	25.6944	74.3056
8	19	1	2	98.0333	199.219	3.1528	9.7672	32.1605	0.81947	9	13.2857	10.8926	15.1001	0.350311	0.744696	54.75	7.46659	62.8333	7.98958	45.625	54.375
9	19	1	2	.	.	.	11.2192	.	0.877853	.	12.4286	#VALUE!	18.3021	#VALUE!	0.982924	38.3077	6.26958	75.1538	8.72662	34.5833	65.4167
10	19	2	2	5	258.714	0.0448	11.2656	8.96	0.740271	2	12	2.5	22.2312	0.0224	0.999534	31.7857	5.72588	66	8.18535	31.5972	68.4028
11	19	1	2	94.7	162.098	2.0832	9.1976	21.9979	0.950853	8	10.8571	11.8375	16.1814	0.2604	0.911198	46.9091	6.92164	54	7.4162	41.4583	58.5417
12	19	2	2	142.433	206.898	4.5976	9.6888	32.279	0.788987	10	13.8571	14.2433	15.187	0.45976	0.725476	51.9091	7.27386	68.8333	8.35663	44.0972	55.9028
13	19	1	3	184.833	148.8	4.5248	4.4448	24.4804	0.492397	15	11.7143	12.3222	12.8246	0.301653	0.381344	54.8333	7.47217	68.5455	8.33939	44.375	55.625
14	19	2	3	39.05	140.502	0.9352	4.1888	23.9488	0.502902	4	14	9.7625	10.4644	0.2338	0.321659	47.5	6.96419	72.5	8.57321	39.5833	60.4167
15	19	1	3	150.383	129.852	5.2528	3.5176	34.9294	0.465794	17	17.8571	8.84608	7.23809	0.308988	0.203093	59.5	7.77817	90.3333	9.55685	39.7917	60.2083
16	19	2	3	126.767	184.05	4.2448	5.36	33.4851	0.493712	9	14	14.0852	13.3561	0.471644	0.39792	59.7273	7.79277	72.3	8.56154	45.625	54.375
17	19	1	3	159.017	200.188	5.6896	5.3968	35.7799	0.451288	13	13.5714	12.2321	15.836	0.437662	0.426541	62.7778	7.9861	84.1818	9.2294	35.6944	64.3056
18	19	2	3	203.15	156.207	8.3552	5.9776	41.1282	0.634822	23	14.5714	8.83261	11.1834	0.36327	0.423138	34.6429	5.97016	65.5	8.15475	31.875	68.125
19	19	1	4	170.35	144.695	6.7312	6.5648	39.5139	0.77175	14	12.8571	12.1679	12.2953	0.4808	0.544603	44.5385	6.74822	64.3333	8.0829	38.8889	61.1111
20	19	2	4	155.367	144.862	6.1488	5.3624	39.5761	0.62634	12	17.8571	12.9472	8.09118	0.5124	0.300411	32.7857	5.81255	65.1333	8.13224	34.2361	65.7639
21	19	1	4	128.417	79.8095	5.4208	3.388	42.2126	0.732431	14	15	9.17262	5.29401	0.3872	0.230474	40.3571	6.43095	53	7.34847	37.4306	62.5694
22	19	1	4	54.9667	74.4929	2.604	4.8528	47.3742	1.17122	12	10.7143	4.58056	6.96	0.217	0.483491	44.0833	6.71441	69.5385	8.39872	36.7361	63.2639
23	19	2	4	89.0333	145.89	4.5752	5.7896	51.3875	0.661565	18	13	4.9463	11.3751	0.254178	0.452965	38.5	6.2849	65.3571	8.14599	37.5694	62.4306
1	20	2	1	65.1833	180.431	3.8864	10.4064	59.6226	0.963862	15	9.42857	4.34556	19.3899	0.259093	1.12197	67.25	8.26136	112.5	10.6536	37.3611	62.6389
2	20	1	1	76.2833	208.698	4.0544	8.6488	53.1492	0.696284	13	10.4286	5.86795	20.4482	0.311877	0.856446	45.3333	6.80686	62.3571	7.95972	34.375	65.625
3	20	1	1	143.317	228.983	6.2048	9.3952	43.2943	0.702921	17	11.5714	8.43039	20.1956	0.364988	0.849798	41.9091	6.5505	69.375	8.38898	33.1944	66.8056
4	20	1	1	79.85	278.371	2.7832	12.708	34.8554	0.774495	15	11.7143	5.32333	24.2124	0.185547	1.12091	33.9286	5.91004	82	9.11043	32.9861	67.0139
5	20	2	1	84.4833	228.314	4.1048	10.3536	48.5871	0.770221	16	14.2857	5.28021	16.1389	0.25655	0.747144	58.1	7.68765	73.5455	8.63397	40.1389	59.8611
6	20	2	1	143.933	168.269	4.9112	9.5128	34.1214	0.953406	16	7.42857	8.99583	23.34	0.30695	1.33704	47.8182	6.987	61.3125	7.89383	36.5278	63.4722
7	20	2	2	112.05	236.405	5.012	8.4784	44.73	0.611768	16	12.4286	7.00312	19.4079	0.31325	0.698038	30.4	5.60357	72.0667	8.5479	31.6667	68.3333
8	20	1	2	60.5	199.219	3.3152	9.7672	54.7967	0.81947	11	13.2857	5.5	15.1001	0.301382	0.744696	59.1111	7.75314	100.4	10.0698	36.9444	63.0556
9	20	1	2	64.2	217.717	1.5848	11.2192	24.6854	0.877853	10	12.4286	6.42	18.3021	0.15848	0.982924	59.1111	7.75314	97.8889	9.94429	36.9444	63.0556
10	20	2	2	35.9833	258.714	1.456	11.2656	40.4632	0.740271	9	12	3.99815	22.2312	0.161778	0.999534	37.7333	6.22361	47.4706	6.96208	39.0278	60.9722
11	20	1	2	98.2	162.098	3.8472	9.1976	39.1772	0.950853	7	10.8571	14.0286	16.1814	0.5496	0.911198	46.5455	6.89532	60.6667	7.85281	35.2778	64.7222
12	20	2	2	112.2	206.898	3.864	9.6888	34.4385	0.788987	12	13.8571	9.35	15.187	0.322	0.725476	53.6	7.38918	88.8182	9.47725	37.2222	62.7778
13	20	1	3	71.5833	148.8	3.0072	4.4448	42.0098	0.492397	17	11.7143	4.21078	12.8246	0.176894	0.381344	43.4167	6.66458	75.8462	8.76619	37.5	62.5
14	20	2	3	82.9667	140.502	3.472	4.1888	41.8481	0.502902	7	14	11.8524	10.4644	0.496	0.321659	47.3333	6.95222	77.4615	8.85785	39.4444	60.5556
15	20	1	3	8.56667	129.852	0.448	3.5176	52.2957	0.465794	4	17.8571	2.14167	7.23809	0.112	0.203093	56.6667	7.59386	114.625	10.7529	36.25	63.75
16	20	2	3	123.5	184.05	5.572	5.36	45.1174	0.493712	12	14	10.2917	13.3561	0.464333	0.39792	82.5714	9.14174	123.571	11.1612	39.9306	60.0694
17	20	1	3	82.4833	200.188	4.088	5.3968	49.5615	0.451288	9	13.5714	9.16481	15.836	0.454222	0.426541	51.5	7.24569	38.08	6.2514	40.9722	59.0278
18	20	2	3	41.4667	156.207	1.9544	5.9776	47.1318	0.634822	15	14.5714	2.76444	11.1834	0.130293	0.423138	48.3	7.0214	95.5455	9.82575	35.3472	64.6528
19	20	1	4	129.667	144.695	4.4128	6.5648	34.0319	0.77175	12	12.8571	10.8056	12.2953	0.367733	0.544603	45.4	6.81175	89.7273	9.52509	32.8472	67.1528
20	20	2	4	83.8	144.862	2.4864	5.3624	29.6706	0.62634	8	17.8571	10.475	8.09118	0.3108	0.300411	37.75	6.22495	74.5385	8.69129	31.4583	68.5417
21	20	1	4	51.0667	79.8095	1.8872	3.388	36.9556	0.732431	8	15	6.38333	5.29401	0.2359	0.230474	35.5833	6.04842	69.3333	8.3865	31.4583	68.5417
22	20	1	4	85.3667	74.4929	3.08	4.8528	36.0797	1.17122	10	10.7143	8.53667	6.96	0.308	0.483491	48.1111	7.00793	88.5	9.46044	30.0694	69.9306
23	20	2	4	103.85	145.89	6.1432	5.7896	59.1545	0.661565	16	13	6.49062	11.3751	0.38395	0.452965	54.2	7.42967	93.3	9.71082	37.6389	62.3611
1	21	2	1	69.45	180.431	4.7264	10.4064	68.0547	0.963862	12	9.42857	5.7875	19.3899	0.393867	1.12197
2	21	1	1	147.65	208.698	5.4376	8.6488	36.8276	0.696284	19	10.4286	7.77105	20.4482	0.286189	0.856446
3	21	1	1	112.017	228.983	3.752	9.3952	33.495	0.702921	20	11.5714	5.60083	20.1956	0.1876	0.849798
4	21	1	1	2.71667	278.371	0.0616	12.708	22.6748	0.774495	3	11.7143	0.905556	24.2124	0.0205333	1.12091
5	21	2	1	231.433	228.314	8.8984	10.3536	38.4491	0.770221	8	14.2857	28.9292	16.1389	1.1123	0.747144
6	21	2	1	142.533	168.269	7.1456	9.5128	50.1328	0.953406	14	7.42857	10.181	23.34	0.5104	1.33704
7	21	2	2	164.183	236.405	6.9216	8.4784	42.1578	0.611768	13	12.4286	12.6295	19.4079	0.532431	0.698038
8	21	1	2	151.767	199.219	7.7112	9.7672	50.8096	0.81947	16	13.2857	9.48542	15.1001	0.48195	0.744696
9	21	1	2	136.033	217.717	6.1544	11.2192	45.2419	0.877853	13	12.4286	10.4641	18.3021	0.473415	0.982924
10	21	2	2	89.4667	258.714	4.0768	11.2656	45.5678	0.740271	13	12	6.88205	22.2312	0.3136	0.999534
11	21	1	2	97.45	162.098	5.0456	9.1976	51.7763	0.950853	13	10.8571	7.49615	16.1814	0.388123	0.911198
12	21	2	2	57.7667	206.898	2.94	9.6888	50.8944	0.788987	10	13.8571	5.77667	15.187	0.294	0.725476
13	21	1	3	143.133	148.8	5.9752	4.4448	41.7457	0.492397	13	11.7143	11.0103	12.8246	0.459631	0.381344
14	21	2	3	174.967	140.502	7.7504	4.1888	44.2964	0.502902	17	14	10.2922	10.4644	0.455906	0.321659
15	21	1	3	91.85	129.852	3.7464	3.5176	40.7882	0.465794	15	17.8571	6.12333	7.23809	0.24976	0.203093
16	21	2	3	112.333	184.05	5.4824	5.36	48.8047	0.493712	10	14	11.2333	13.3561	0.54824	0.39792
17	21	1	3	44.4667	200.188	1.428	5.3968	32.1139	0.451288	9	13.5714	4.94074	15.836	0.158667	0.426541
18	21	2	3	138.65	156.207	5.4376	5.9776	39.2182	0.634822	21	14.5714	6.60238	11.1834	0.258933	0.423138
19	21	1	4	119.25	144.695	4.6536	6.5648	39.0239	0.77175	15	12.8571	7.95	12.2953	0.31024	0.544603
20	21	2	4	134.067	144.862	5.6392	5.3624	42.0627	0.62634	16	17.8571	8.37917	8.09118	0.35245	0.300411
21	21	1	4	49.9333	79.8095	3.528	3.388	70.6542	0.732431	6	15	8.32222	5.29401	0.588	0.230474
22	21	1	4	116.95	74.4929	4.8888	4.8528	41.8025	1.17122	10	10.7143	11.695	6.96	0.48888	0.483491
23	21	2	4	24.55	145.89	1.0696	5.7896	43.5682	0.661565	12	13	2.04583	11.3751	0.0891333	0.452965
1	22	2	1	111.5	180.431	4.9336	10.4064	44.2475	0.963862	18	9.42857	6.19444	19.3899	0.274089	1.12197	46.1667	6.8678	18.9787	4.46976	38.4722	61.5278
2	22	1	1	98.65	208.698	6.4792	8.6488	65.6787	0.696284	15	10.4286	6.57667	20.4482	0.431947	0.856446	37.5455	6.2085	77	8.83176	28.6806	71.3194
3	22	1	1	80.25	228.983	3.8808	9.3952	48.3589	0.702921	13	11.5714	6.17308	20.1956	0.298523	0.849798	73.125	8.60959	26.9	5.28205	40.625	59.375
4	22	1	1	166.55	278.371	7.448	12.708	44.7193	0.774495	12	11.7143	13.8792	24.2124	0.620667	1.12091	49.4167	7.10047	17.5417	4.306	41.25	58.75
5	22	2	1	111.583	228.314	5.628	10.3536	50.4376	0.770221	15	14.2857	7.43889	16.1389	0.3752	0.747144	51.9	7.27324	76.4167	8.79867	36.3194	63.6806
6	22	2	1	118	168.269	5.5664	9.5128	47.1729	0.953406	16	7.42857	7.375	23.34	0.3479	1.33704	60.2222	7.82446	45.3	6.80441	37.6389	62.3611
7	22	2	2	106.65	236.405	5.3536	8.4784	50.1978	0.611768	9	12.4286	11.85	19.4079	0.594844	0.698038	68.2857	8.3238	127.429	11.3326	33.1944	66.8056
8	22	1	2	170.567	199.219	7.7112	9.7672	45.2093	0.81947	15	13.2857	11.3711	15.1001	0.51408	0.744696	61.3333	7.89515	50.2778	7.16085	38.3333	61.6667
9	22	1	2	125.95	217.717	5.9976	11.2192	47.6189	0.877853	12	12.4286	10.4958	18.3021	0.4998	0.982924	56	7.54983	62.7692	7.98556	42.7778	57.2222
10	22	2	2	139.3	258.714	6.468	11.2656	46.4322	0.740271	15	12	9.28667	22.2312	0.4312	0.999534	56.375	7.57463	25.5405	5.15175	31.1111	68.8889
11	22	1	2	120.05	162.098	7.336	9.1976	61.1079	0.950853	10	10.8571	12.005	16.1814	0.7336	0.911198	58.7	7.72658	70.1	8.43208	40.7639	59.2361
12	22	2	2	133.033	206.898	6.5072	9.6888	48.9141	0.788987	7	13.8571	19.0048	15.187	0.9296	0.725476	47.0909	6.93476	87.9091	9.42916	35.9722	64.0278
13	22	1	3	117.517	148.8	6.7928	4.4448	57.8029	0.492397	8	11.7143	14.6896	12.8246	0.8491	0.381344	42.8	6.61816	61	7.87401	43.1944	56.8056
14	22	2	3	112.917	140.502	6.2832	4.1888	55.6446	0.502902	8	14	14.1146	10.4644	0.7854	0.321659	43.4	6.66333	101.9	10.144	30.1389	69.8611
15	22	1	3	101.517	129.852	5.6616	3.5176	55.7702	0.465794	16	17.8571	6.34479	7.23809	0.35385	0.203093	55.9	7.54321	92.3	9.65919	38.8194	61.1806
16	22	2	3	101.983	184.05	5.292	5.36	51.8908	0.493712	13	14	7.84487	13.3561	0.407077	0.39792	68.1111	8.31331	102.875	10.1919	36.875	63.125
17	22	1	3	35.1667	200.188	1.7416	5.3968	49.5242	0.451288	6	13.5714	7.03333	15.836	0.290267	0.426541	66.6667	8.22598	83.2222	9.17727	41.6667	58.3333
18	22	2	3	149.567	156.207	4.7152	5.9776	31.5257	0.634822	16	14.5714	9.34792	11.1834	0.2947	0.423138	38.3846	6.27572	70.3077	8.44439	34.6528	65.3472
19	22	1	4	108.817	144.695	3.4608	6.5648	31.804	0.77175	19	12.8571	5.72719	12.2953	0.182147	0.544603	42.1667	6.57013	84.4545	9.24416	35	65
20	22	2	4	223.883	144.862	6.8656	5.3624	30.666	0.62634	20	17.8571	11.1942	8.09118	0.34328	0.300411	51.7	7.25948	58.9286	7.74135	34.7917	65.2083
21	22	1	4	131.4	79.8095	5.7232	3.388	43.5556	0.732431	18	15	7.3	5.29401	0.317956	0.230474	47.8	6.9857	61.5625	7.90965	33.1944	66.8056
22	22	1	4	147.483	74.4929	6.6696	4.8528	45.2227	1.17122	18	10.7143	8.19352	6.96	0.370533	0.483491	67	8.24621	80.0909	9.00505	32.5694	67.4306
23	22	2	4	118.9	145.89	5.1632	5.7896	43.4247	0.661565	17	13	6.99412	11.3751	0.303718	0.452965	65.1111	8.13087	66.7273	8.22966	40.6944	59.3056
1	23	2	1	133.983	180.431	4.9392	10.4064	36.8643	0.963862	17	9.42857	7.88137	19.3899	0.290541	1.12197	43.6	6.67832	34.7647	5.98036	30.2778	69.7222
2	23	1	1	111.967	208.698	3.6456	8.6488	32.5597	0.696284	19	10.4286	5.89298	20.4482	0.191874	0.856446	41.7	6.53452	89.6667	9.5219	28.9583	71.0417
3	23	1	1	87.3167	228.983	4.1104	9.3952	47.0746	0.702921	20	11.5714	4.36583	20.1956	0.20552	0.849798	76.2857	8.79123	51.3333	7.23418	37.0833	62.9167
4	23	1	1	56.0333	278.371	2.8672	12.708	51.1695	0.774495	17	11.7143	3.29608	24.2124	0.168659	1.12091	44.6	6.75278	19.6275	4.54175	30.9722	69.0278
5	23	2	1	107.1	228.314	4.4072	10.3536	41.1503	0.770221	21	14.2857	5.1	16.1389	0.209867	0.747144	54.9	7.47663	91.1	9.59687	36.7361	63.2639
6	23	2	1	89.7167	168.269	3.6736	9.5128	40.9467	0.953406	17	7.42857	5.27745	23.34	0.216094	1.33704	51.4444	7.24185	68.5714	8.34095	32.1528	67.8472
7	23	2	2	103.2	236.405	3.024	8.4784	29.3023	0.611768	11	12.4286	9.38182	19.4079	0.274909	0.698038	49.1111	7.07892	113.333	10.6927	30.6944	69.3056
8	23	1	2	94.1667	199.219	4.3736	9.7672	46.4453	0.81947	17	13.2857	5.53922	15.1001	0.257271	0.744696	74.25	8.67468	30.7407	5.63389	41.25	58.75
9	23	1	2	36.3667	217.717	1.3496	11.2192	37.1109	0.877853	11	12.4286	3.30606	18.3021	0.122691	0.982924	46	6.85565	35.6087	6.05051	42.7083	57.2917
10	23	2	2	112.883	258.714	5.0456	11.2656	44.6975	0.740271	14	12	8.0631	22.2312	0.3604	0.999534	54.3333	7.43864	27.2222	5.31246	31.9444	68.0556
11	23	1	2	47.3833	162.098	2.9344	9.1976	61.9289	0.950853	13	10.8571	3.64487	16.1814	0.225723	0.911198	46.1	6.86294	100.6	10.0797	32.0139	67.9861
12	23	2	2	95.8333	206.898	3.6624	9.6888	38.2163	0.788987	13	13.8571	7.37179	15.187	0.281723	0.725476	65.1429	8.13283	131.571	11.514	31.6667	68.3333
13	23	1	3	56.45	148.8	2.2176	4.4448	39.2843	0.492397	9	11.7143	6.27222	12.8246	0.2464	0.381344	39.3333	6.35085	67.9375	8.30286	34.1667	65.8333
14	23	2	3	152.517	140.502	6.216	4.1888	40.7562	0.502902	18	14	8.47315	10.4644	0.345333	0.321659	64.6	8.09938	76.2	8.78635	44.1667	55.8333
15	23	1	3	91.7	129.852	4.8328	3.5176	52.7023	0.465794	13	17.8571	7.05385	7.23809	0.371754	0.203093	68	8.30662	38.5652	6.29009	33.0556	66.9444
16	23	2	3	65.45	184.05	4.2224	5.36	64.5134	0.493712	15	14	4.36333	13.3561	0.281493	0.39792	61.2222	7.88811	70.25	8.44097	41.3194	58.6806
17	23	1	3	.	200.188	.	5.3968	.	0.451288	.	13.5714	.	15.836	.	0.426541	27.7778	5.36449	40.3226	6.42826	17.3611	82.6389
18	23	2	3	91.1333	156.207	4.956	5.9776	54.3819	0.634822	16	14.5714	5.69583	11.1834	0.30975	0.423138	34.3846	5.9485	82.25	9.12414	30.3472	69.6528
19	23	1	4	94.1667	144.695	4.0936	6.5648	43.4719	0.77175	15	12.8571	6.27778	12.2953	0.272907	0.544603	71.2857	8.5021	129.875	11.4401	34.7917	65.2083
20	23	2	4	65.6	144.862	2.6488	5.3624	40.378	0.62634	13	17.8571	5.04615	8.09118	0.203754	0.300411	40.9	6.47302	63.6875	8.04285	29.5139	70.4861
21	23	1	4	45.15	79.8095	2.4304	3.388	53.8295	0.732431	14	15	3.225	5.29401	0.1736	0.230474	47.7	6.97854	80.6667	9.03696	33.125	66.875
22	23	1	4	94.3833	74.4929	3.472	4.8528	36.7862	1.17122	13	10.7143	7.26026	6.96	0.267077	0.483491	67.5	8.27647	96.2	9.85901	37.5	62.5
23	23	2	4	86.8167	145.89	3.6904	5.7896	42.508	0.661565	16	13	5.42604	11.3751	0.23065	0.452965	125.4	11.2428	58	7.68115	43.5417	56.4583
1	24	2	1	68.7833	180.431	4.144	10.4064	60.2472	0.963862	13	9.42857	5.29103	19.3899	0.318769	1.12197	51.1111	7.2188	31.8889	5.73488	31.9444	68.0556
2	24	1	1	56.2667	208.698	2.9064	8.6488	51.654	0.696284	12	10.4286	4.68889	20.4482	0.2422	0.856446	54.8889	7.47589	67	8.24621	34.3056	65.6944
3	24	1	1	70.4333	228.983	4.2056	9.3952	59.7104	0.702921	14	11.5714	5.03095	20.1956	0.3004	0.849798	75	8.7178	71.7143	8.52727	31.25	68.75
4	24	1	1	56.8333	278.371	3.1024	12.708	54.5877	0.774495	11	11.7143	5.16667	24.2124	0.282036	1.12091	38.6154	6.29408	17.0508	4.24863	34.8611	65.1389
5	24	2	1	62.8	228.314	3.3656	10.3536	53.5924	0.770221	12	14.2857	5.23333	16.1389	0.280467	0.747144	50.1	7.14843	81.8333	9.10128	36.5278	63.4722
6	24	2	1	80.2667	168.269	3.9144	9.5128	48.7674	0.953406	20	7.42857	4.01333	23.34	0.19572	1.33704	39.8333	6.3901	62.1875	7.94906	33.1944	66.8056
7	24	2	2	32.7333	236.405	1.792	8.4784	54.7454	0.611768	6	12.4286	5.45556	19.4079	0.298667	0.698038	36.7	6.14003	99.4	10.02	25.4861	74.5139
8	24	1	2	107.267	199.219	4.228	9.7672	39.4158	0.81947	16	13.2857	6.70417	15.1001	0.26425	0.744696	66.3333	8.20569	20.4651	4.63305	38.75	61.25
9	24	1	2	45.8167	217.717	2.2176	11.2192	48.4016	0.877853	14	12.4286	3.27262	18.3021	0.1584	0.982924	41.3333	6.50641	49.2632	7.08965	36.4583	63.5417
10	24	2	2	66.2	258.714	3.2816	11.2656	49.571	0.740271	12	12	5.51667	22.2312	0.273467	0.999534	43.8462	6.69673	20.4146	4.62759	41.8056	58.1944
11	24	1	2	42.6	162.098	2.128	9.1976	49.9531	0.950853	9	10.8571	4.73333	16.1814	0.236444	0.911198	98.4	9.96995	153.833	12.4432	34.1667	65.8333
12	24	2	2	92.9667	206.898	4.0936	9.6888	44.033	0.788987	14	13.8571	6.64048	15.187	0.2924	0.725476	76.5	8.80341	129.571	11.4268	42.5	57.5
13	24	1	3	73.2	148.8	2.7944	4.4448	38.1749	0.492397	20	11.7143	3.66	12.8246	0.13972	0.381344	44.8182	6.76891	67.6667	8.28654	34.2361	65.7639
14	24	2	3	130.617	140.502	4.9728	4.1888	38.0717	0.502902	20	14	6.53083	10.4644	0.24864	0.321659	54.5556	7.45356	111	10.583	30.625	69.375
15	24	1	3	107.4	129.852	4.4912	3.5176	41.8175	0.465794	17	17.8571	6.31765	7.23809	0.264188	0.203093	54.9	7.47663	83.3636	9.18497	35.6944	64.3056
16	24	2	3	97.65	184.05	4.3344	5.36	44.3871	0.493712	17	14	5.74412	13.3561	0.254965	0.39792	78.5	8.91628	59.9286	7.80568	41.7361	58.2639
17	24	1	3	111.7	200.188	4.5024	5.3968	40.308	0.451288	25	13.5714	4.468	15.836	0.180096	0.426541	30.375	5.60134	37.2581	6.18531	16.875	83.125
18	24	2	3	98.7	156.207	4.4296	5.9776	44.8794	0.634822	17	14.5714	5.80588	11.1834	0.260565	0.423138	46.3846	6.88365	67.6154	8.28344	38.9583	61.0417
19	24	1	4	74.0833	144.695	2.5424	6.5648	34.3181	0.77175	20	12.8571	3.70417	12.2953	0.12712	0.544603	58	7.68115	85	9.27362	36.25	63.75
20	24	2	4	143.317	144.862	5.0736	5.3624	35.4013	0.62634	18	17.8571	7.96204	8.09118	0.281867	0.300411	66.3333	8.20569	108.75	10.4762	39.1667	60.8333
21	24	1	4	144.883	79.8095	5.9416	3.388	41.0095	0.732431	17	15	8.52255	5.29401	0.349506	0.230474	37.5385	6.20794	70.9231	8.48075	31.5972	68.4028
22	24	1	4	108.817	74.4929	3.5168	4.8528	32.3186	1.17122	13	10.7143	8.37051	6.96	0.270523	0.483491	61.6667	7.91623	102.556	10.1762	38.5417	61.4583
23	24	2	4	137.217	145.89	4.9168	5.7896	35.8324	0.661565	17	13	8.07157	11.3751	0.289224	0.452965	58.5	7.71362	32.1667	5.75905	40.625	59.375
1	25	2	1	67.3333	180.431	4.1608	10.4064	61.7941	0.963862	13	9.42857	5.17949	19.3899	0.320062	1.12197	57.4	7.64199	32.7083	5.80589	39.8611	60.1389
2	25	1	1	140.083	208.698	4.34	8.6488	30.9816	0.696284	16	10.4286	8.75521	20.4482	0.27125	0.856446	35.1429	6.01189	65.6429	8.16351	34.1667	65.8333
3	25	1	1	79.65	228.983	2.828	9.3952	35.5053	0.702921	15	11.5714	5.31	20.1956	0.188533	0.849798	35.5385	6.04471	43.8636	6.69803	32.0833	67.9167
4	25	1	1	113.117	278.371	4.648	12.708	41.0903	0.774495	18	11.7143	6.28426	24.2124	0.258222	1.12091	45.0769	6.788	23.5588	4.95569	38.6111	61.3889
5	25	2	1	93.05	228.314	4.676	10.3536	50.2526	0.770221	15	14.2857	6.20333	16.1389	0.311733	0.747144	61	7.87401	82.6	9.1433	38.125	61.875
6	25	2	1	82.9833	168.269	4.34	9.5128	52.2997	0.953406	16	7.42857	5.18646	23.34	0.27125	1.33704	44.5	6.74537	44.2	6.72309	30.9028	69.0972
7	25	2	2	66.6833	236.405	2.94	8.4784	44.089	0.611768	12	12.4286	5.55694	19.4079	0.245	0.698038	45.3333	6.80686	74.9167	8.71302	37.7778	62.2222
8	25	1	2	109.283	199.219	4.648	9.7672	42.5316	0.81947	12	13.2857	9.10694	15.1001	0.387333	0.744696	52.2	7.29383	21.119	4.70309	38.9583	61.0417
9	25	1	2	63.9833	217.717	3.5392	11.2192	55.3144	0.877853	10	12.4286	6.39833	18.3021	0.35392	0.982924	32.7333	5.80804	44.8636	6.77227	34.0972	65.9028
10	25	2	2	63.7833	258.714	2.9344	11.2656	46.0057	0.740271	10	12	6.37833	22.2312	0.29344	0.999534	36.2857	6.1062	19.8125	4.56207	35.2778	64.7222
11	25	1	2	99.4167	162.098	4.3008	9.1976	43.2604	0.950853	14	10.8571	7.10119	16.1814	0.3072	0.911198	55.7778	7.5351	106	10.3441	34.8611	65.1389
12	25	2	2	110.133	206.898	4.8328	9.6888	43.8814	0.788987	15	13.8571	7.34222	15.187	0.322187	0.725476	65.6	8.16088	70.9	8.47939	45.5556	54.4444
13	25	1	3	71.4667	148.8	2.6544	4.4448	37.1418	0.492397	14	11.7143	5.10476	12.8246	0.1896	0.381344	43.75	6.68954	49.8125	7.12829	44.0972	55.9028
14	25	2	3	102.95	140.502	4.2616	4.1888	41.3949	0.502902	10	14	10.295	10.4644	0.42616	0.321659	42	6.55744	72.6154	8.57994	34.4444	65.5556
15	25	1	3	112.983	129.852	5.6056	3.5176	49.6144	0.465794	11	17.8571	10.2712	7.23809	0.5096	0.203093	50.6364	7.18584	40.8636	6.47021	41.1111	58.8889
16	25	2	3	79.9167	184.05	3.7184	5.36	46.5285	0.493712	7	14	11.4167	13.3561	0.5312	0.39792	69.125	8.37407	57.75	7.66485	42.9167	57.0833
17	25	1	3	82.3333	200.188	5.1744	5.3968	62.847	0.451288	9	13.5714	9.14815	15.836	0.574933	0.426541	53.2222	7.36357	107.111	10.3976	33.2639	66.7361
18	25	2	3	103.867	156.207	4.3792	5.9776	42.1617	0.634822	13	14.5714	7.98974	11.1834	0.336862	0.423138	37.2308	6.1831	71.2857	8.5021	37.2222	62.7778
19	25	1	4	86.8667	144.695	4.3456	6.5648	50.0261	0.77175	15	12.8571	5.79111	12.2953	0.289707	0.544603	56.5556	7.58654	102.25	10.1612	35.0694	64.9306
20	25	2	4	47.8167	144.862	1.5624	5.3624	32.6748	0.62634	5	17.8571	9.56333	8.09118	0.31248	0.300411	51.8	7.26636	83.7273	9.20474	36.0417	63.9583
21	25	1	4	80.7667	79.8095	4.7488	3.388	58.7965	0.732431	15	15	5.38444	5.29401	0.316587	0.230474	33.3333	5.85947	73.5714	8.63548	30.0694	69.9306
22	25	1	4	34.2	74.4929	2.0272	4.8528	59.2749	1.17122	8	10.7143	4.275	6.96	0.2534	0.483491	45.5	6.81909	56.75	7.59934	31.5972	68.4028
23	25	2	4	22.5667	145.89	2.2344	5.7896	99.0133	0.661565	6	13	3.76111	11.3751	0.3724	0.452965	51.5455	7.24882	56.8	7.60263	38.2639	61.7361
1	26	2	1	59.9833	180.431	5.5608	10.4064	92.7058	0.963862	7	9.42857	8.56905	19.3899	0.7944	1.12197	59.1111	7.75314	22.0526	4.80132	36.9444	63.0556
2	26	1	1	95.3333	208.698	6.4904	8.6488	68.0811	0.696284	11	10.4286	8.66667	20.4482	0.590036	0.856446	49.4	7.0993	60.4	7.83582	34.3056	65.6944
3	26	1	1	103.15	228.983	6.468	9.3952	62.7048	0.702921	9	11.5714	11.4611	20.1956	0.718667	0.849798	74.5714	8.69318	28.1143	5.39577	36.25	63.75
4	26	1	1	125.45	278.371	6.44	12.708	51.3352	0.774495	19	11.7143	6.60263	24.2124	0.338947	1.12091	42.4167	6.58913	23.1795	4.91726	37.4306	62.5694
5	26	2	1	112.383	228.314	6.5408	10.3536	58.2008	0.770221	12	14.2857	9.36528	16.1389	0.545067	0.747144	56.9	7.6092	97.6	9.92975	39.5139	60.4861
6	26	2	1	180.283	168.269	11.8496	9.5128	65.7277	0.953406	14	7.42857	12.8774	23.34	0.8464	1.33704	62.2222	7.95124	45.0909	6.78903	38.8889	61.1111
7	26	2	2	88.0667	236.405	3.304	8.4784	37.517	0.611768	13	12.4286	6.77436	19.4079	0.254154	0.698038	51.4	7.23878	84.5	9.24662	35.6944	64.3056
8	26	1	2	89.3	199.219	6.0536	9.7672	67.7895	0.81947	12	13.2857	7.44167	15.1001	0.504467	0.744696	56.5	7.58288	31.5714	5.70714	39.2361	60.7639
9	26	1	2	60.3833	217.717	3.9368	11.2192	65.1968	0.877853	7	12.4286	8.62619	18.3021	0.5624	0.982924	49.9091	7.13506	82.5455	9.14032	38.125	61.875
10	26	2	2	106.983	258.714	6.0144	11.2656	56.2181	0.740271	14	12	7.64167	22.2312	0.4296	0.999534	58.2222	7.6956	23.4634	4.94605	36.3889	63.6111
11	26	1	2	43.9833	162.098	2.5536	9.1976	58.0584	0.950853	9	10.8571	4.88704	16.1814	0.283733	0.911198	73.25	8.61684	116.125	10.8224	40.6944	59.3056
12	26	2	2	123.517	206.898	8.428	9.6888	68.2337	0.788987	11	13.8571	11.2288	15.187	0.766182	0.725476	61.7	7.91833	87.8	9.42338	42.8472	57.1528
13	26	1	3	77.95	148.8	5.4208	4.4448	69.542	0.492397	15	11.7143	5.19667	12.8246	0.361387	0.381344	73.7778	8.64741	36.6	6.13188	49.0972	50.9028
14	26	2	3	38.85	140.502	3.8024	4.1888	97.8739	0.502902	8	14	4.85625	10.4644	0.4753	0.321659	62.3	7.95613	79.6	8.97775	44.7222	55.2778
15	26	1	3	12.1167	129.852	0.8288	3.5176	68.4017	0.465794	3	17.8571	4.03889	7.23809	0.276267	0.203093	54.9091	7.47724	71.2727	8.50134	41.9444	58.0556
16	26	2	3	75.5333	184.05	6.1936	5.36	81.9982	0.493712	7	14	10.7905	13.3561	0.8848	0.39792	65.1111	8.13087	67	8.24621	40.6944	59.3056
17	26	1	3	109	200.188	8.4056	5.3968	77.1156	0.451288	6	13.5714	18.1667	15.836	1.40093	0.426541	56	7.54983	64.1429	8.07111	38.8889	61.1111
18	26	2	3	115.3	156.207	9.0776	5.9776	78.7303	0.634822	10	14.5714	11.53	11.1834	0.90776	0.423138	59	7.74597	62.1667	7.94775	49.1667	50.8333
19	26	1	4	75.05	144.695	6.3336	6.5648	84.3917	0.77175	10	12.8571	7.505	12.2953	0.63336	0.544603	61.7778	7.92324	91.2	9.60208	38.8889	61.1111
20	26	2	4	101.75	144.862	6.4456	5.3624	63.3474	0.62634	8	17.8571	12.7188	8.09118	0.8057	0.300411	43.3	6.65582	95.4545	9.82113	32.2917	67.7083
21	26	1	4	85.5	79.8095	4.424	3.388	51.7427	0.732431	12	15	7.125	5.29401	0.368667	0.230474	58.25	7.6974	64.6471	8.10229	32.3611	67.6389
22	26	1	4	164.767	74.4929	10.2872	4.8528	62.435	1.17122	7	10.7143	23.5381	6.96	1.4696	0.483491	36.75	6.1441	58.8824	7.73837	28.5417	71.4583
23	26	2	4	107.983	145.89	8.2824	5.7896	76.7007	0.661565	14	13	7.7131	11.3751	0.5916	0.452965	65.2857	8.1416	91.5455	9.62005	32.8472	67.1528
1	27	2	1	76.8	180.431	4.8216	10.4064	62.7813	0.963862	12	9.42857	6.4	19.3899	0.4018	1.12197	56.4	7.57628	38.1923	6.26038	39.1667	60.8333
2	27	1	1	90.4333	208.698	6.132	8.6488	67.8069	0.696284	10	10.4286	9.04333	20.4482	0.6132	0.856446	53.3	7.36885	62.8667	7.99166	34.375	65.625
3	27	1	1	83.95	228.983	6.5296	9.3952	77.7796	0.702921	10	11.5714	8.395	20.1956	0.65296	0.849798	63.2222	8.01388	32.92	5.82409	35.7639	64.2361
4	27	1	1	76.8	278.371	5.096	12.708	66.3542	0.774495	7	11.7143	10.9714	24.2124	0.728	1.12091	52	7.28011	27	5.2915	39.7222	60.2778
5	27	2	1	82.0833	228.314	5.1856	10.3536	63.1748	0.770221	9	14.2857	9.12037	16.1389	0.576178	0.747144	47.5	6.96419	90.3	9.5551	32.9861	67.0139
6	27	2	1	99.8833	168.269	6.8152	9.5128	68.2316	0.953406	9	7.42857	11.0981	23.34	0.757244	1.33704	61.7778	7.92324	61.1429	7.88307	38.6111	61.3889
7	27	2	2	38.4667	236.405	2.4024	8.4784	62.4541	0.611768	8	12.4286	4.80833	19.4079	0.3003	0.698038	58.5556	7.71722	95.8889	9.84322	32.6389	67.3611
8	27	1	2	80.65	199.219	5.432	9.7672	67.3528	0.81947	11	13.2857	7.33182	15.1001	0.493818	0.744696	58.4444	7.71002	32.069	5.75056	33.75	66.25
9	27	1	2	127.267	217.717	8.876	11.2192	69.7433	0.877853	11	12.4286	11.5697	18.3021	0.806909	0.982924	60.7	7.85493	77.3	8.84873	40.9722	59.0278
10	27	2	2	.	.	.	11.2656	.	0.740271	.	12	#VALUE!	22.2312	#VALUE!	0.999534	40.9286	6.47523	15.7451	4.09208	39.7917	60.2083
11	27	1	2	63.85	162.098	2.4976	9.1976	39.1167	0.950853	11	10.8571	5.80455	16.1814	0.227055	0.911198	87.4286	9.40365	92.75	9.68246	42.5	57.5
12	27	2	2	117.667	206.898	5.2024	9.6888	44.213	0.788987	10	13.8571	11.7667	15.187	0.52024	0.725476	62.2222	7.95124	81.3	9.07193	38.8889	61.1111
13	27	1	3	146.617	148.8	4.9224	4.4448	33.5733	0.492397	11	11.7143	13.3288	12.8246	0.447491	0.381344	57.3333	7.63763	70.7692	8.47167	37.3611	62.6389
14	27	2	3	151.233	140.502	5.9584	4.1888	39.3987	0.502902	19	14	7.95965	10.4644	0.3136	0.321659	49.1818	7.08391	76.1818	8.78532	41.8056	58.1944
15	27	1	3	166.1	129.852	6.0704	3.5176	36.5467	0.465794	13	17.8571	12.7769	7.23809	0.466954	0.203093	53.8333	7.40495	75	8.7178	42.5	57.5
16	27	2	3	176.283	184.05	8.2208	5.36	46.634	0.493712	12	14	14.6903	13.3561	0.685067	0.39792	48.75	7.05337	61.6667	7.91623	40.625	59.375
17	27	1	3	199.483	200.188	7.6552	5.3968	38.3751	0.451288	15	13.5714	13.2989	15.836	0.510347	0.426541	75.6	8.75214	74.4444	8.68588	50	50
18	27	2	3	104.133	156.207	4.1384	5.9776	39.7414	0.634822	15	14.5714	6.94222	11.1834	0.275893	0.423138	54.25	7.43303	62.4545	7.96584	44.7917	55.2083
19	27	1	4	82.4167	144.695	2.7048	6.5648	32.8186	0.77175	14	12.8571	5.8869	12.2953	0.1932	0.544603	48.3636	7.02593	84.0909	9.22447	36.9444	63.0556
20	27	2	4	57.8833	144.862	3.2816	5.3624	56.6933	0.62634	9	17.8571	6.43148	8.09118	0.364622	0.300411	70.625	8.46316	103.778	10.2361	39.2361	60.7639
21	27	1	4	84.5667	79.8095	3.22	3.388	38.0765	0.732431	15	15	5.63778	5.29401	0.214667	0.230474	56.5	7.58288	34.4348	5.95271	34.4444	65.5556
22	27	1	4	82.8167	74.4929	3.7744	4.8528	45.5754	1.17122	13	10.7143	6.37051	6.96	0.290338	0.483491	45.0909	6.78903	30.8065	5.63972	36.5278	63.4722
23	27	2	4	88.5167	145.89	4.0152	5.7896	45.3609	0.661565	11	13	8.04697	11.3751	0.365018	0.452965	68.7778	8.35331	92.1111	9.64941	42.9861	57.0139
1	28	2	1	121.133	180.431	4.0544	10.4064	33.4706	0.963862	16	9.42857	7.57083	19.3899	0.2534	1.12197
2	28	1	1	139.517	208.698	4.3344	8.6488	31.0673	0.696284	20	10.4286	6.97583	20.4482	0.21672	0.856446
3	28	1	1	176.1	228.983	6.0648	9.3952	34.4395	0.702921	17	11.5714	10.3588	20.1956	0.356753	0.849798
4	28	1	1	75.9167	278.371	3.9312	12.708	51.7831	0.774495	12	11.7143	6.32639	24.2124	0.3276	1.12091
5	28	2	1	161.15	228.314	7.2352	10.3536	44.8973	0.770221	12	14.2857	13.4292	16.1389	0.602933	0.747144
6	28	2	1	147.467	168.269	5.18	9.5128	35.1266	0.953406	14	7.42857	10.5333	23.34	0.37	1.33704
7	28	2	2	191.8	236.405	5.5944	8.4784	29.1679	0.611768	17	12.4286	11.2824	19.4079	0.329082	0.698038
8	28	1	2	120.717	199.219	4.116	9.7672	34.0964	0.81947	16	13.2857	7.54479	15.1001	0.25725	0.744696
9	28	1	2	.	217.717	.	11.2192	0	0.877853	.	12.4286	.	18.3021	.	0.982924
10	28	2	2	137.817	258.714	5.236	11.2656	37.9925	0.740271	12	12	11.4847	22.2312	0.436333	0.999534
11	28	1	2	72.9167	162.098	2.2456	9.1976	30.7968	0.950853	13	10.8571	5.60897	16.1814	0.172738	0.911198
12	28	2	2	78.3333	206.898	2.4248	9.6888	30.9549	0.788987	13	13.8571	6.02564	15.187	0.186523	0.725476
13	28	1	3	121.167	148.8	4.4912	4.4448	37.0663	0.492397	13	11.7143	9.32051	12.8246	0.345477	0.381344
14	28	2	3	92.45	140.502	2.268	4.1888	24.5322	0.502902	13	14	7.11154	10.4644	0.174462	0.321659
15	28	1	3	115.017	129.852	3.472	3.5176	30.1869	0.465794	15	17.8571	7.66778	7.23809	0.231467	0.203093
16	28	2	3	73.0667	184.05	2.9456	5.36	40.3139	0.493712	17	14	4.29804	13.3561	0.173271	0.39792
17	28	1	3	56.2667	200.188	3.3656	5.3968	59.8152	0.451288	13	13.5714	4.32821	15.836	0.258892	0.426541
18	28	2	3	71.8333	156.207	3.6512	5.9776	50.8288	0.634822	11	14.5714	6.5303	11.1834	0.331927	0.423138
19	28	1	4	175.683	144.695	6.888	6.5648	39.2069	0.77175	11	12.8571	15.9712	12.2953	0.626182	0.544603
20	28	2	4	94.55	144.862	4.0096	5.3624	42.4072	0.62634	12	17.8571	7.87917	8.09118	0.334133	0.300411
21	28	1	4	142.85	79.8095	4.928	3.388	34.4977	0.732431	8	15	17.8562	5.29401	0.616	0.230474
22	28	1	4	.	74.4929	.	4.8528	.	1.17122	.	10.7143	.	6.96	.	0.483491
23	28	2	4	48.35	145.89	1.5904	5.7896	32.8935	0.661565	8	13	6.04375	11.3751	0.1988	0.452965
